# Supplementary material for: Two new species of Echinoderes (Kinorhyncha, Cyclorhagida), E. romanoi sp. n. and E. joyceae sp. n., from the Gulf of Mexico
Source: Zookeys. 2016 May 30;(594):51–71. doi: 10.3897/zookeys.594.8623 (PMC4926699; doi:10.3897/zookeys.594.8623)
Supplement: XML Treatment for Echinoderes romanoi [file zookeys.594.8623-treatment1.xml]

<!DOCTYPE tp:taxon-treatment
  PUBLIC "-//TaxonX//DTD Taxonomic Treatment Publishing DTD v0 20100105//EN" "tax-treatment-NSO.dtd">
<tp:taxon-treatment xmlns:tp="http://www.plazi.org/taxpub"><tp:treatment-meta><kwd-group><label>Taxon classification</label><kwd><named-content content-type="kingdom">Animalia</named-content></kwd><kwd><named-content content-type="order">Echinorhagata</named-content></kwd><kwd><named-content content-type="family">Echinoderidae</named-content></kwd></kwd-group><mixed-citation publication-type="journal"><person-group><name><surname>Landers</surname><given-names>Stephen C.</given-names></name><name><surname>Sørensen</surname><given-names>Martin V.</given-names></name></person-group><article-title>Two new species of <italic><tp:taxon-name><tp:taxon-name-part taxon-name-part-type="genus">Echinoderes</tp:taxon-name-part></tp:taxon-name></italic> (<tp:taxon-name><tp:taxon-name-part taxon-name-part-type="class">Kinorhyncha</tp:taxon-name-part></tp:taxon-name>, <tp:taxon-name><tp:taxon-name-part taxon-name-part-type="class">Cyclorhagida</tp:taxon-name-part></tp:taxon-name>), <italic><tp:taxon-name><tp:taxon-name-part taxon-name-part-type="genus">E.</tp:taxon-name-part> <tp:taxon-name-part taxon-name-part-type="species">romanoi</tp:taxon-name-part></tp:taxon-name></italic> sp. n. and <italic><tp:taxon-name><tp:taxon-name-part taxon-name-part-type="genus">E.</tp:taxon-name-part> <tp:taxon-name-part taxon-name-part-type="species">joyceae</tp:taxon-name-part></tp:taxon-name></italic> sp. n., from the Gulf of Mexico</article-title><source>Zookeys</source><day>30</day><month>5</month><year>2016</year><volume>2016</volume><issue>594</issue><fpage>51</fpage><lpage>71</lpage><pub-id pub-id-type="doi">10.3897/zookeys.594.8623</pub-id></mixed-citation></tp:treatment-meta><tp:nomenclature><tp:taxon-name>
              <tp:taxon-name-part taxon-name-part-type="genus">Echinoderes</tp:taxon-name-part>
              <tp:taxon-name-part taxon-name-part-type="species">romanoi</tp:taxon-name-part>
              <object-id xmlns:xlink="http://www.w3.org/1999/xlink" content-type="zoobank" xlink:type="simple">http://zoobank.org/E6387ED6-A68B-4DB2-A835-777A585D5DEC</object-id>
            </tp:taxon-name><tp:taxon-status xmlns:xlink="http://www.w3.org/1999/xlink" xlink:type="simple">sp. n.</tp:taxon-status><xref ref-type="fig" rid="F2">Figs 2</xref><xref ref-type="fig" rid="F3">, 3</xref><xref ref-type="fig" rid="F4">, 4</xref></tp:nomenclature><tp:treatment-sec sec-type="material"><title>Material.</title><p>Holotype: Adult male (<named-content xmlns:xlink="http://www.w3.org/1999/xlink" content-type="dwc:institutional_code" xlink:type="simple">ZMUC</named-content> KIN-962), collected from sediment on November 13, 2014, at station 012-2014 (Fig. <xref ref-type="fig" rid="F1">1</xref>), at 90 m depth, &lt;100 km east of the outlet of the Mississippi River, Louisiana (<named-content xmlns:xlink="http://www.w3.org/1999/xlink" content-type="dwc:verbatimCoordinates" xlink:type="simple"><named-content content-type="geo-json" specific-use="{&#34;type&#34;:&#34;Point&#34;,&#34;coordinates&#34;:[-88.306389,29.252778]}" xlink:type="simple">29°15'10"N, 88°18'23"W</named-content></named-content>), mounted in Fluoromount G®, deposited at the <named-content xmlns:xlink="http://www.w3.org/1999/xlink" xlink:type="simple" content-type="institution" xlink:href="http://grbio.org/institution/natural-history-museum"><named-content xlink:type="simple" content-type="institution" xlink:href="http://grbio.org/institution/natural-history-museum-0"><named-content xlink:type="simple" content-type="institution" xlink:href="http://grbio.org/institution/natural-history-museum-1"><named-content xlink:type="simple" content-type="institution" xlink:href="http://grbio.org/institution/natural-history-museum-2"><named-content xlink:type="simple" content-type="institution" xlink:href="http://grbio.org/institution/natural-history-museum-3">Natural History <named-content xlink:type="simple" content-type="institution" xlink:href="http://grbio.org/institution/museum-0">Museum</named-content></named-content></named-content></named-content></named-content></named-content> of Denmark. Paratypes include two females (<named-content xmlns:xlink="http://www.w3.org/1999/xlink" content-type="dwc:institutional_code" xlink:type="simple">ZMUC</named-content> KIN-963 and KIN-964) from station 012-2014, two females (<named-content xmlns:xlink="http://www.w3.org/1999/xlink" content-type="dwc:institutional_code" xlink:type="simple">ZMUC</named-content> KIN-965 and KIN-966) from station 19-2014, one male from station 154-2010 (<named-content xmlns:xlink="http://www.w3.org/1999/xlink" content-type="dwc:institutional_code" xlink:type="simple">ZMUC</named-content> KIN-967) and one male from 050-2013 (<named-content xmlns:xlink="http://www.w3.org/1999/xlink" content-type="dwc:institutional_code" xlink:type="simple">ZMUC</named-content> KIN-899). All paratypes are mounted in Fluoromount G® and deposited at the <named-content xmlns:xlink="http://www.w3.org/1999/xlink" xlink:type="simple" content-type="institution" xlink:href="http://grbio.org/institution/natural-history-museum"><named-content xlink:type="simple" content-type="institution" xlink:href="http://grbio.org/institution/natural-history-museum-0"><named-content xlink:type="simple" content-type="institution" xlink:href="http://grbio.org/institution/natural-history-museum-1"><named-content xlink:type="simple" content-type="institution" xlink:href="http://grbio.org/institution/natural-history-museum-2"><named-content xlink:type="simple" content-type="institution" xlink:href="http://grbio.org/institution/natural-history-museum-3">Natural History <named-content xlink:type="simple" content-type="institution" xlink:href="http://grbio.org/institution/museum-0">Museum</named-content></named-content></named-content></named-content></named-content></named-content> of Denmark. Additional nontype material is listed in Table <xref ref-type="table" rid="T5">1</xref>. See Figure <xref ref-type="fig" rid="F1">1</xref> for localities and Table <xref ref-type="table" rid="T5">1</xref> for detailed station information.</p></tp:treatment-sec><tp:treatment-sec sec-type="diagnosis"><title>Diagnosis.</title><p>
              <italic><tp:taxon-name><tp:taxon-name-part taxon-name-part-type="genus">Echinoderes</tp:taxon-name-part></tp:taxon-name></italic> with middorsal spines on segments 4–8, and spines in lateroventral positions on segments 6–9. Tubes present in lateroventral position on segment 5. Glandular cell outlets type 2 present in subdorsal, laterodorsal, sublateral, and ventrolateral positions on segment 2, in midlateral position on segment 5, and in sublateral position on segment 8.</p></tp:treatment-sec><tp:treatment-sec sec-type="description"><title>Description.</title><p>Adults with head, neck and eleven trunk segments, ranging from 196–247 µm in trunk length (Figs <xref ref-type="fig" rid="F2">2</xref>–<xref ref-type="fig" rid="F4">4</xref>). For complete overview of measures and dimensions, see Table <xref ref-type="table" rid="T4">2</xref>. Distribution of cuticular structures, i.e., sensory spots, glandular cell outlets, spines and tubes, is summarized in Table <xref ref-type="table" rid="T3">3</xref>.</p><fig id="F2" position="float" orientation="portrait"><label>Figure 2.</label><caption><p>Line art illustrations of <italic><tp:taxon-name><tp:taxon-name-part taxon-name-part-type="genus">Echinoderes</tp:taxon-name-part> <tp:taxon-name-part taxon-name-part-type="species">romanoi</tp:taxon-name-part></tp:taxon-name></italic> sp. n. <bold>A</bold> Male, dorsal view <bold>B</bold> Male, ventral view <bold>C</bold> Female, segments 10 to 11, dorsal view <bold>D</bold> Female, segments 10 to 11, ventral view. Abbreviations: gco1/2, glandular cell outlet type 1/2; ld, laterodorsal sensory spot; <abbrev xmlns:xlink="http://www.w3.org/1999/xlink" xlink:title="lateral terminal accessory spine" xlink:type="simple">ltas</abbrev>, lateral terminal accessory spine; <abbrev xmlns:xlink="http://www.w3.org/1999/xlink" xlink:title="lateral terminal spine" xlink:type="simple">lts</abbrev>, lateral terminal spine; lvs, lateroventral spine; lvt, lateroventral tube; ml, midlateral sensory spot; pa, pachycyclus; pd, paradorsal sensory spot; <abbrev xmlns:xlink="http://www.w3.org/1999/xlink" xlink:title="penile spines" xlink:type="simple">pe</abbrev>, penile spine; pv, paraventral sensory spot; sd, subdorsal sensory spot; <abbrev xmlns:xlink="http://www.w3.org/1999/xlink" xlink:title="sieve plate" xlink:type="simple">si</abbrev>, sieve plate; sl, sublateral sensory spot; vm, ventromedial sensory spot.</p></caption><graphic xmlns:xlink="http://www.w3.org/1999/xlink" xlink:href="zookeys-594-051-g002.jpg" position="float" orientation="portrait" xlink:type="simple" id="oo_90390.jpg"/></fig><fig id="F3" position="float" orientation="portrait"><label>Figure 3.</label><caption><p>Light micrographs showing overviews and details in male holotype <named-content xmlns:xlink="http://www.w3.org/1999/xlink" content-type="dwc:institutional_code" xlink:type="simple">ZMUC</named-content> KIN-962 (<bold>A–B, D</bold>), female paratypes <named-content xmlns:xlink="http://www.w3.org/1999/xlink" content-type="dwc:institutional_code" xlink:type="simple">ZMUC</named-content> KIN-965 (<bold>C, F</bold>) and <named-content xmlns:xlink="http://www.w3.org/1999/xlink" content-type="dwc:institutional_code" xlink:type="simple">ZMUC</named-content> KIN-966 (<bold>E</bold>) and male paratype <named-content xmlns:xlink="http://www.w3.org/1999/xlink" content-type="dwc:institutional_code" xlink:type="simple">ZMUC</named-content> KIN-967 (<bold>G</bold>) of <italic><tp:taxon-name><tp:taxon-name-part taxon-name-part-type="genus">Echinoderes</tp:taxon-name-part> <tp:taxon-name-part taxon-name-part-type="species">romanoi</tp:taxon-name-part></tp:taxon-name></italic> sp. n. <bold>A.</bold> Dorsal overview <bold>B</bold> Ventral overview <bold>C</bold> Segments 1 to 5, dorsal view <bold>D</bold> Segments 1 and 2, ventral view <bold>E</bold> Segments 6 to 8, ventral view <bold>F</bold> Segments 10 and 11 of a female, ventral view <bold>G</bold> Segments 10 and 11 of a male, ventral view. Abbreviations: gco1/2, glandular cell outlet type 1/2; ld, laterodorsal sensory spot; <abbrev xmlns:xlink="http://www.w3.org/1999/xlink" xlink:title="lateral terminal accessory spine" xlink:type="simple">ltas</abbrev>, lateral terminal accessory spine; <abbrev xmlns:xlink="http://www.w3.org/1999/xlink" xlink:title="lateral terminal spine" xlink:type="simple">lts</abbrev>, lateral terminal spine; lvs, lateroventral spine; mds, middorsal spine; <abbrev xmlns:xlink="http://www.w3.org/1999/xlink" xlink:title="penile spines" xlink:type="simple">pe</abbrev>, penile spine; sd, subdorsal sensory spot; te, tergal extensions; trp, trichoscalid plate.</p></caption><graphic xmlns:xlink="http://www.w3.org/1999/xlink" xlink:href="zookeys-594-051-g003.jpg" position="float" orientation="portrait" xlink:type="simple" id="oo_90391.jpg"/></fig><fig id="F4" position="float" orientation="portrait"><label>Figure 4.</label><caption><p>Scanning electron micrographs showing overviews and details in head and trunk morphology of <italic><tp:taxon-name><tp:taxon-name-part taxon-name-part-type="genus">Echinoderes</tp:taxon-name-part> <tp:taxon-name-part taxon-name-part-type="species">romanoi</tp:taxon-name-part></tp:taxon-name></italic> sp. n. <bold>A</bold> Right lateroventral view of anterior end of a female <bold>B</bold> Oral stylets and introvert <bold>C</bold> Right lateral overview of a male <bold>D</bold> Right lateral view of segments 8 to 11 of a male <bold>E</bold> Trunk segments 5 to 8, lateral view <bold>F</bold> Segments 9 to 11 of a female, ventral view. Abbreviations: gco2, glandular cell outlet type 2; go, gonopore; ld, laterodorsal sensory spot; <abbrev xmlns:xlink="http://www.w3.org/1999/xlink" xlink:title="lateral terminal accessory spine" xlink:type="simple">ltas</abbrev>, lateral terminal accessory spine; <abbrev xmlns:xlink="http://www.w3.org/1999/xlink" xlink:title="lateral terminal spine" xlink:type="simple">lts</abbrev>, lateral terminal spine; lvs, lateroventral spine; lvt, lateroventral tube; mds, middorsal spine; ml, midlateral sensory spot; pd, paradorsal sensory spot; <abbrev xmlns:xlink="http://www.w3.org/1999/xlink" xlink:title="penile spines" xlink:type="simple">pe</abbrev>, penile spine; psp, primary spinoscalid; sd, subdorsal sensory spot; sp2–3, spinoscalids of Rings 2 to 3; spf, secondary pectinate fringe; vl, ventrolateral sensory spot; vm, ventromedial sensory spot.</p></caption><graphic xmlns:xlink="http://www.w3.org/1999/xlink" xlink:href="zookeys-594-051-g004.jpg" position="float" orientation="portrait" xlink:type="simple" id="oo_90392.jpg"/></fig><table-wrap id="T4" position="float" orientation="portrait"><label>Table 2.</label><caption><p>Measurements from light microscopy of <italic><tp:taxon-name><tp:taxon-name-part taxon-name-part-type="genus">Echinoderes</tp:taxon-name-part> <tp:taxon-name-part taxon-name-part-type="species">romanoi</tp:taxon-name-part></tp:taxon-name></italic> sp. n. (in µm) from the Gulf of Mexico, including number of measured specimens (<italic>n</italic>) and <abbrev xmlns:xlink="http://www.w3.org/1999/xlink" xlink:type="simple"><def><p>standard deviation </p></def>(SD)</abbrev>. Abbreviations: <abbrev xmlns:xlink="http://www.w3.org/1999/xlink" xlink:type="simple">(ac)<def><p>: acicular spine</p></def></abbrev>; <abbrev xmlns:xlink="http://www.w3.org/1999/xlink" xlink:type="simple">LTAS<def><p>: lateral terminal accessory spine</p></def></abbrev>; <abbrev xmlns:xlink="http://www.w3.org/1999/xlink" xlink:type="simple">LTS<def><p>: lateral terminal spine</p></def></abbrev>; <abbrev xmlns:xlink="http://www.w3.org/1999/xlink" xlink:type="simple">LV<def><p>: lateroventral</p></def></abbrev>; <abbrev xmlns:xlink="http://www.w3.org/1999/xlink" xlink:type="simple">MD<def><p>, middorsal</p></def></abbrev>; <abbrev xmlns:xlink="http://www.w3.org/1999/xlink" xlink:type="simple">MSW-7<def><p>: maximum sternal width, measured on segment 7 in this species</p></def></abbrev>; <abbrev xmlns:xlink="http://www.w3.org/1999/xlink" xlink:type="simple">S<def><p>: segment lengths</p></def></abbrev>; <abbrev xmlns:xlink="http://www.w3.org/1999/xlink" xlink:type="simple">SW-10<def><p>, standard width, always measured on segment 10</p></def></abbrev>; <abbrev xmlns:xlink="http://www.w3.org/1999/xlink" xlink:type="simple">TL<def><p>: trunk length</p></def></abbrev>.</p></caption><table id="TID0EKNAI" rules="all"><tbody><tr><th rowspan="1" colspan="1">Character</th><th rowspan="1" colspan="1">n</th><th rowspan="1" colspan="1">Range</th><th rowspan="1" colspan="1">Mean</th><th rowspan="1" colspan="1">
                      <abbrev xmlns:xlink="http://www.w3.org/1999/xlink" xlink:title="standard deviation" xlink:type="simple">SD</abbrev>
                    </th></tr><tr><td rowspan="1" colspan="1">
                      <abbrev xmlns:xlink="http://www.w3.org/1999/xlink" xlink:title="trunk length" xlink:type="simple">TL</abbrev>
                    </td><td rowspan="1" colspan="1">10</td><td rowspan="1" colspan="1">196–247</td><td rowspan="1" colspan="1">227</td><td rowspan="1" colspan="1">15.08</td></tr><tr><td rowspan="1" colspan="1">
                      <abbrev xmlns:xlink="http://www.w3.org/1999/xlink" xlink:title="maximum sternal width, measured on segment 7 in this species" xlink:type="simple">MSW-7</abbrev>
                    </td><td rowspan="1" colspan="1">10</td><td rowspan="1" colspan="1">37–44</td><td rowspan="1" colspan="1">39</td><td rowspan="1" colspan="1">2.28</td></tr><tr><td rowspan="1" colspan="1">
                      <abbrev xmlns:xlink="http://www.w3.org/1999/xlink" xlink:title="maximum sternal width, measured on segment 7 in this species" xlink:type="simple">MSW-7</abbrev>/<abbrev xmlns:xlink="http://www.w3.org/1999/xlink" xlink:title="trunk length" xlink:type="simple">TL</abbrev></td><td rowspan="1" colspan="1">10</td><td rowspan="1" colspan="1">15–20.8%</td><td rowspan="1" colspan="1">17.3%</td><td rowspan="1" colspan="1">1.87%</td></tr><tr><td rowspan="1" colspan="1">
                      <abbrev xmlns:xlink="http://www.w3.org/1999/xlink" xlink:title="standard width, always measured on segment 10" xlink:type="simple">SW-10</abbrev>
                    </td><td rowspan="1" colspan="1">10</td><td rowspan="1" colspan="1">30–35</td><td rowspan="1" colspan="1">33</td><td rowspan="1" colspan="1">1.58</td></tr><tr><td rowspan="1" colspan="1">
                      <abbrev xmlns:xlink="http://www.w3.org/1999/xlink" xlink:title="standard width, always measured on segment 10" xlink:type="simple">SW-10</abbrev>/<abbrev xmlns:xlink="http://www.w3.org/1999/xlink" xlink:title="trunk length" xlink:type="simple">TL</abbrev></td><td rowspan="1" colspan="1">10</td><td rowspan="1" colspan="1">13–16.5%</td><td rowspan="1" colspan="1">14.4%</td><td rowspan="1" colspan="1">1.15%</td></tr><tr><td rowspan="1" colspan="1">S1</td><td rowspan="1" colspan="1">10</td><td rowspan="1" colspan="1">20–24</td><td rowspan="1" colspan="1">22</td><td rowspan="1" colspan="1">1.33</td></tr><tr><td rowspan="1" colspan="1">S2</td><td rowspan="1" colspan="1">10</td><td rowspan="1" colspan="1">20–24</td><td rowspan="1" colspan="1">22</td><td rowspan="1" colspan="1">1.45</td></tr><tr><td rowspan="1" colspan="1">S3</td><td rowspan="1" colspan="1">10</td><td rowspan="1" colspan="1">21–26</td><td rowspan="1" colspan="1">24</td><td rowspan="1" colspan="1">1.51</td></tr><tr><td rowspan="1" colspan="1">S4</td><td rowspan="1" colspan="1">10</td><td rowspan="1" colspan="1">21–27</td><td rowspan="1" colspan="1">24</td><td rowspan="1" colspan="1">1.75</td></tr><tr><td rowspan="1" colspan="1">S5</td><td rowspan="1" colspan="1">10</td><td rowspan="1" colspan="1">24–29</td><td rowspan="1" colspan="1">26</td><td rowspan="1" colspan="1">1.64</td></tr><tr><td rowspan="1" colspan="1">S6</td><td rowspan="1" colspan="1">10</td><td rowspan="1" colspan="1">25–30</td><td rowspan="1" colspan="1">28</td><td rowspan="1" colspan="1">1.51</td></tr><tr><td rowspan="1" colspan="1">S7</td><td rowspan="1" colspan="1">10</td><td rowspan="1" colspan="1">27–32</td><td rowspan="1" colspan="1">30</td><td rowspan="1" colspan="1">1.57</td></tr><tr><td rowspan="1" colspan="1">S8</td><td rowspan="1" colspan="1">10</td><td rowspan="1" colspan="1">27–33</td><td rowspan="1" colspan="1">31</td><td rowspan="1" colspan="1">1.77</td></tr><tr><td rowspan="1" colspan="1">S9</td><td rowspan="1" colspan="1">10</td><td rowspan="1" colspan="1">29–34</td><td rowspan="1" colspan="1">32</td><td rowspan="1" colspan="1">1.58</td></tr><tr><td rowspan="1" colspan="1">S10</td><td rowspan="1" colspan="1">10</td><td rowspan="1" colspan="1">28–33</td><td rowspan="1" colspan="1">30</td><td rowspan="1" colspan="1">1.83</td></tr><tr><td rowspan="1" colspan="1">S11</td><td rowspan="1" colspan="1">10</td><td rowspan="1" colspan="1">22–30</td><td rowspan="1" colspan="1">25</td><td rowspan="1" colspan="1">2.42</td></tr><tr><td rowspan="1" colspan="1">MD4 (<abbrev xmlns:xlink="http://www.w3.org/1999/xlink" xlink:title="acicular spine" xlink:type="simple">ac</abbrev>)</td><td rowspan="1" colspan="1">10</td><td rowspan="1" colspan="1">23–49</td><td rowspan="1" colspan="1">30</td><td rowspan="1" colspan="1">7.23</td></tr><tr><td rowspan="1" colspan="1">MD5 (<abbrev xmlns:xlink="http://www.w3.org/1999/xlink" xlink:title="acicular spine" xlink:type="simple">ac</abbrev>)</td><td rowspan="1" colspan="1">8</td><td rowspan="1" colspan="1">24–55</td><td rowspan="1" colspan="1">39</td><td rowspan="1" colspan="1">10.04</td></tr><tr><td rowspan="1" colspan="1">MD6 (<abbrev xmlns:xlink="http://www.w3.org/1999/xlink" xlink:title="acicular spine" xlink:type="simple">ac</abbrev>)</td><td rowspan="1" colspan="1">9</td><td rowspan="1" colspan="1">34–65</td><td rowspan="1" colspan="1">46</td><td rowspan="1" colspan="1">9.30</td></tr><tr><td rowspan="1" colspan="1">MD7 (<abbrev xmlns:xlink="http://www.w3.org/1999/xlink" xlink:title="acicular spine" xlink:type="simple">ac</abbrev>)</td><td rowspan="1" colspan="1">10</td><td rowspan="1" colspan="1">36–68</td><td rowspan="1" colspan="1">50</td><td rowspan="1" colspan="1">9.54</td></tr><tr><td rowspan="1" colspan="1">MD8 (<abbrev xmlns:xlink="http://www.w3.org/1999/xlink" xlink:title="acicular spine" xlink:type="simple">ac</abbrev>)</td><td rowspan="1" colspan="1">10</td><td rowspan="1" colspan="1">48–73</td><td rowspan="1" colspan="1">62</td><td rowspan="1" colspan="1">8.15</td></tr><tr><td rowspan="1" colspan="1">LV6 (<abbrev xmlns:xlink="http://www.w3.org/1999/xlink" xlink:title="acicular spine" xlink:type="simple">ac</abbrev>)</td><td rowspan="1" colspan="1">10</td><td rowspan="1" colspan="1">19–35</td><td rowspan="1" colspan="1">25</td><td rowspan="1" colspan="1">5.57</td></tr><tr><td rowspan="1" colspan="1">LV7 (<abbrev xmlns:xlink="http://www.w3.org/1999/xlink" xlink:title="acicular spine" xlink:type="simple">ac</abbrev>)</td><td rowspan="1" colspan="1">10</td><td rowspan="1" colspan="1">19–36</td><td rowspan="1" colspan="1">27</td><td rowspan="1" colspan="1">6.00</td></tr><tr><td rowspan="1" colspan="1">LV8 (<abbrev xmlns:xlink="http://www.w3.org/1999/xlink" xlink:title="acicular spine" xlink:type="simple">ac</abbrev>)</td><td rowspan="1" colspan="1">10</td><td rowspan="1" colspan="1">18–42</td><td rowspan="1" colspan="1">27</td><td rowspan="1" colspan="1">6.81</td></tr><tr><td rowspan="1" colspan="1">LV9 (<abbrev xmlns:xlink="http://www.w3.org/1999/xlink" xlink:title="acicular spine" xlink:type="simple">ac</abbrev>)</td><td rowspan="1" colspan="1">8</td><td rowspan="1" colspan="1">19–46</td><td rowspan="1" colspan="1">28</td><td rowspan="1" colspan="1">7.87</td></tr><tr><td rowspan="1" colspan="1">
                      <abbrev xmlns:xlink="http://www.w3.org/1999/xlink" xlink:title="lateral terminal spine" xlink:type="simple">LTS</abbrev>
                    </td><td rowspan="1" colspan="1">10</td><td rowspan="1" colspan="1">127–232</td><td rowspan="1" colspan="1">154</td><td rowspan="1" colspan="1">32.18</td></tr><tr><td rowspan="1" colspan="1">
                      <abbrev xmlns:xlink="http://www.w3.org/1999/xlink" xlink:title="lateral terminal spine" xlink:type="simple">LTS</abbrev>/<abbrev xmlns:xlink="http://www.w3.org/1999/xlink" xlink:title="trunk length" xlink:type="simple">TL</abbrev></td><td rowspan="1" colspan="1">10</td><td rowspan="1" colspan="1">55.8–109.4%</td><td rowspan="1" colspan="1">68.4%</td><td rowspan="1" colspan="1">16.91%</td></tr><tr><td rowspan="1" colspan="1">
                      <abbrev xmlns:xlink="http://www.w3.org/1999/xlink" xlink:title="lateral terminal accessory spine" xlink:type="simple">LTAS</abbrev>
                    </td><td rowspan="1" colspan="1">5</td><td rowspan="1" colspan="1">45–77</td><td rowspan="1" colspan="1">62</td><td rowspan="1" colspan="1">13.38</td></tr></tbody></table></table-wrap><table-wrap id="T3" position="float" orientation="portrait"><label>Table 3.</label><caption><p>Summary of nature and location of sensory spots, glandular cell outlets, tubes and spines arranged by series in <italic><tp:taxon-name><tp:taxon-name-part taxon-name-part-type="genus">Echinoderes</tp:taxon-name-part> <tp:taxon-name-part taxon-name-part-type="species">romanoi</tp:taxon-name-part></tp:taxon-name></italic> sp. n. Abbreviations: <abbrev xmlns:xlink="http://www.w3.org/1999/xlink" xlink:type="simple">LA<def><p>: lateral accessory</p></def></abbrev>; <abbrev xmlns:xlink="http://www.w3.org/1999/xlink" xlink:type="simple">LD<def><p>: Laterodorsal</p></def></abbrev>; <abbrev xmlns:xlink="http://www.w3.org/1999/xlink" xlink:type="simple">LV<def><p>: lateroventral</p></def></abbrev>; <abbrev xmlns:xlink="http://www.w3.org/1999/xlink" xlink:type="simple">MD<def><p>: middorsal</p></def></abbrev>; <abbrev xmlns:xlink="http://www.w3.org/1999/xlink" xlink:type="simple">ML<def><p>: midlateral</p></def></abbrev>; <abbrev xmlns:xlink="http://www.w3.org/1999/xlink" xlink:type="simple">PD<def><p>: paradorsal</p></def></abbrev>; <abbrev xmlns:xlink="http://www.w3.org/1999/xlink" xlink:type="simple">PV<def><p>: paraventral</p></def></abbrev>; <abbrev xmlns:xlink="http://www.w3.org/1999/xlink" xlink:type="simple">SD<def><p>: subdorsal</p></def></abbrev>; <abbrev xmlns:xlink="http://www.w3.org/1999/xlink" xlink:type="simple">SL<def><p>: sublateral</p></def></abbrev>; <abbrev xmlns:xlink="http://www.w3.org/1999/xlink" xlink:type="simple">VL<def><p>: ventrolateral</p></def></abbrev>; <abbrev xmlns:xlink="http://www.w3.org/1999/xlink" xlink:type="simple">VM<def><p>: ventromedial</p></def></abbrev>; <abbrev xmlns:xlink="http://www.w3.org/1999/xlink" xlink:type="simple">ac<def><p>, acicular spine</p></def></abbrev>; <abbrev xmlns:xlink="http://www.w3.org/1999/xlink" xlink:type="simple">gco 1/2<def><p>, glandular cell outlet type 1/2</p></def></abbrev>; <abbrev xmlns:xlink="http://www.w3.org/1999/xlink" xlink:type="simple">ltas<def><p>, lateral terminal accessory spine</p></def></abbrev>; <abbrev xmlns:xlink="http://www.w3.org/1999/xlink" xlink:type="simple">lts<def><p>, lateral terminal spine</p></def></abbrev>; <abbrev xmlns:xlink="http://www.w3.org/1999/xlink" xlink:type="simple">pe<def><p>, penile spines</p></def></abbrev>; <abbrev xmlns:xlink="http://www.w3.org/1999/xlink" xlink:type="simple">si<def><p>, sieve plate</p></def></abbrev>; <abbrev xmlns:xlink="http://www.w3.org/1999/xlink" xlink:type="simple">ss<def><p>, sensory spot</p></def></abbrev>; <abbrev xmlns:xlink="http://www.w3.org/1999/xlink" xlink:type="simple">tu<def><p>, tube</p></def></abbrev>; <abbrev xmlns:xlink="http://www.w3.org/1999/xlink" xlink:type="simple">(♀)<def><p>, female</p></def></abbrev> and <abbrev xmlns:xlink="http://www.w3.org/1999/xlink" xlink:type="simple">(♂)<def><p>, male</p></def></abbrev> conditions of sexually dimorphic characters.</p></caption><table id="TID0E5WBG" rules="all"><tbody><tr><th rowspan="1" colspan="1">Position <break/> Segment</th><th rowspan="1" colspan="1">
                      <abbrev xmlns:xlink="http://www.w3.org/1999/xlink" xlink:title="middorsal" xlink:type="simple">MD</abbrev>
                    </th><th rowspan="1" colspan="1">
                      <abbrev xmlns:xlink="http://www.w3.org/1999/xlink" xlink:title="paradorsal" xlink:type="simple">PD</abbrev>
                    </th><th rowspan="1" colspan="1">
                      <abbrev xmlns:xlink="http://www.w3.org/1999/xlink" xlink:title="subdorsal" xlink:type="simple">SD</abbrev>
                    </th><th rowspan="1" colspan="1">
                      <abbrev xmlns:xlink="http://www.w3.org/1999/xlink" xlink:title="Laterodorsal" xlink:type="simple">LD</abbrev>
                    </th><th rowspan="1" colspan="1">
                      <abbrev xmlns:xlink="http://www.w3.org/1999/xlink" xlink:title="midlateral" xlink:type="simple">ML</abbrev>
                    </th><th rowspan="1" colspan="1">
                      <abbrev xmlns:xlink="http://www.w3.org/1999/xlink" xlink:title="sublateral" xlink:type="simple">SL</abbrev>
                    </th><th rowspan="1" colspan="1">
                      <abbrev xmlns:xlink="http://www.w3.org/1999/xlink" xlink:title="lateral accessory" xlink:type="simple">LA</abbrev>
                    </th><th rowspan="1" colspan="1">
                      <abbrev xmlns:xlink="http://www.w3.org/1999/xlink" xlink:title="lateroventral" xlink:type="simple">LV</abbrev>
                    </th><th rowspan="1" colspan="1">
                      <abbrev xmlns:xlink="http://www.w3.org/1999/xlink" xlink:title="ventrolateral" xlink:type="simple">VL</abbrev>
                    </th><th rowspan="1" colspan="1">
                      <abbrev xmlns:xlink="http://www.w3.org/1999/xlink" xlink:title="ventromedial" xlink:type="simple">VM</abbrev>
                    </th><th rowspan="1" colspan="1">
                      <abbrev xmlns:xlink="http://www.w3.org/1999/xlink" xlink:title="paraventral" xlink:type="simple">PV</abbrev>
                    </th></tr><tr><td rowspan="1" colspan="1">1</td><td rowspan="1" colspan="1">gco1</td><td rowspan="1" colspan="1"/><td rowspan="1" colspan="1">
                      <abbrev xmlns:xlink="http://www.w3.org/1999/xlink" xlink:title="sensory spot" xlink:type="simple">ss</abbrev>
                    </td><td rowspan="1" colspan="1">
                      <abbrev xmlns:xlink="http://www.w3.org/1999/xlink" xlink:title="sensory spot" xlink:type="simple">ss</abbrev>
                    </td><td rowspan="1" colspan="1"/><td rowspan="1" colspan="1">gco1</td><td rowspan="1" colspan="1"/><td rowspan="1" colspan="1">gco1</td><td rowspan="1" colspan="1"/><td rowspan="1" colspan="1">
                      <abbrev xmlns:xlink="http://www.w3.org/1999/xlink" xlink:title="sensory spot" xlink:type="simple">ss</abbrev>
                    </td><td rowspan="1" colspan="1"/></tr><tr><td rowspan="1" colspan="1">2</td><td rowspan="1" colspan="1"/><td rowspan="1" colspan="1"/><td rowspan="1" colspan="1">gco2</td><td rowspan="1" colspan="1">gco2, <abbrev xmlns:xlink="http://www.w3.org/1999/xlink" xlink:title="sensory spot" xlink:type="simple">ss</abbrev></td><td rowspan="1" colspan="1">
                      <abbrev xmlns:xlink="http://www.w3.org/1999/xlink" xlink:title="sensory spot" xlink:type="simple">ss</abbrev>
                    </td><td rowspan="1" colspan="1">gco2</td><td rowspan="1" colspan="1"/><td rowspan="1" colspan="1"/><td rowspan="1" colspan="1">gco2</td><td rowspan="1" colspan="1"/><td rowspan="1" colspan="1">gco1, <abbrev xmlns:xlink="http://www.w3.org/1999/xlink" xlink:title="sensory spot" xlink:type="simple">ss</abbrev></td></tr><tr><td rowspan="1" colspan="1">3</td><td rowspan="1" colspan="1"/><td rowspan="1" colspan="1">gco1</td><td rowspan="1" colspan="1">
                      <abbrev xmlns:xlink="http://www.w3.org/1999/xlink" xlink:title="sensory spot" xlink:type="simple">ss</abbrev>
                    </td><td rowspan="1" colspan="1"/><td rowspan="1" colspan="1"/><td rowspan="1" colspan="1">
                      <abbrev xmlns:xlink="http://www.w3.org/1999/xlink" xlink:title="sensory spot" xlink:type="simple">ss</abbrev>
                    </td><td rowspan="1" colspan="1"/><td rowspan="1" colspan="1"/><td rowspan="1" colspan="1"/><td rowspan="1" colspan="1"/><td rowspan="1" colspan="1">gco1</td></tr><tr><td rowspan="1" colspan="1">4</td><td rowspan="1" colspan="1">
                      <abbrev xmlns:xlink="http://www.w3.org/1999/xlink" xlink:title="acicular spine" xlink:type="simple">ac</abbrev>
                    </td><td rowspan="1" colspan="1">gco1</td><td rowspan="1" colspan="1"/><td rowspan="1" colspan="1"/><td rowspan="1" colspan="1"/><td rowspan="1" colspan="1"/><td rowspan="1" colspan="1"/><td rowspan="1" colspan="1"/><td rowspan="1" colspan="1"/><td rowspan="1" colspan="1"/><td rowspan="1" colspan="1">gco1</td></tr><tr><td rowspan="1" colspan="1">5</td><td rowspan="1" colspan="1">
                      <abbrev xmlns:xlink="http://www.w3.org/1999/xlink" xlink:title="acicular spine" xlink:type="simple">ac</abbrev>
                    </td><td rowspan="1" colspan="1">gco1</td><td rowspan="1" colspan="1">
                      <abbrev xmlns:xlink="http://www.w3.org/1999/xlink" xlink:title="sensory spot" xlink:type="simple">ss</abbrev>
                    </td><td rowspan="1" colspan="1"/><td rowspan="1" colspan="1">gco2</td><td rowspan="1" colspan="1"/><td rowspan="1" colspan="1"/><td rowspan="1" colspan="1">
                      <abbrev xmlns:xlink="http://www.w3.org/1999/xlink" xlink:title="tube" xlink:type="simple">tu</abbrev>
                    </td><td rowspan="1" colspan="1"/><td rowspan="1" colspan="1">
                      <abbrev xmlns:xlink="http://www.w3.org/1999/xlink" xlink:title="sensory spot" xlink:type="simple">ss</abbrev>
                    </td><td rowspan="1" colspan="1">gco1</td></tr><tr><td rowspan="1" colspan="1">6</td><td rowspan="1" colspan="1">
                      <abbrev xmlns:xlink="http://www.w3.org/1999/xlink" xlink:title="acicular spine" xlink:type="simple">ac</abbrev>
                    </td><td rowspan="1" colspan="1">gco1, <abbrev xmlns:xlink="http://www.w3.org/1999/xlink" xlink:title="sensory spot" xlink:type="simple">ss</abbrev></td><td rowspan="1" colspan="1">
                      <abbrev xmlns:xlink="http://www.w3.org/1999/xlink" xlink:title="sensory spot" xlink:type="simple">ss</abbrev>
                    </td><td rowspan="1" colspan="1"/><td rowspan="1" colspan="1">
                      <abbrev xmlns:xlink="http://www.w3.org/1999/xlink" xlink:title="sensory spot" xlink:type="simple">ss</abbrev>
                    </td><td rowspan="1" colspan="1"/><td rowspan="1" colspan="1"/><td rowspan="1" colspan="1">
                      <abbrev xmlns:xlink="http://www.w3.org/1999/xlink" xlink:title="acicular spine" xlink:type="simple">ac</abbrev>
                    </td><td rowspan="1" colspan="1"/><td rowspan="1" colspan="1">
                      <abbrev xmlns:xlink="http://www.w3.org/1999/xlink" xlink:title="sensory spot" xlink:type="simple">ss</abbrev>
                    </td><td rowspan="1" colspan="1">gco1</td></tr><tr><td rowspan="1" colspan="1">7</td><td rowspan="1" colspan="1">
                      <abbrev xmlns:xlink="http://www.w3.org/1999/xlink" xlink:title="acicular spine" xlink:type="simple">ac</abbrev>
                    </td><td rowspan="1" colspan="1">gco1 ,<abbrev xmlns:xlink="http://www.w3.org/1999/xlink" xlink:title="sensory spot" xlink:type="simple">ss</abbrev></td><td rowspan="1" colspan="1"/><td rowspan="1" colspan="1"/><td rowspan="1" colspan="1">
                      <abbrev xmlns:xlink="http://www.w3.org/1999/xlink" xlink:title="sensory spot" xlink:type="simple">ss</abbrev>
                    </td><td rowspan="1" colspan="1"/><td rowspan="1" colspan="1"/><td rowspan="1" colspan="1">
                      <abbrev xmlns:xlink="http://www.w3.org/1999/xlink" xlink:title="acicular spine" xlink:type="simple">ac</abbrev>
                    </td><td rowspan="1" colspan="1"/><td rowspan="1" colspan="1">
                      <abbrev xmlns:xlink="http://www.w3.org/1999/xlink" xlink:title="sensory spot" xlink:type="simple">ss</abbrev>
                    </td><td rowspan="1" colspan="1">gco1</td></tr><tr><td rowspan="1" colspan="1">8</td><td rowspan="1" colspan="1">
                      <abbrev xmlns:xlink="http://www.w3.org/1999/xlink" xlink:title="acicular spine" xlink:type="simple">ac</abbrev>
                    </td><td rowspan="1" colspan="1">gco1, <abbrev xmlns:xlink="http://www.w3.org/1999/xlink" xlink:title="sensory spot" xlink:type="simple">ss</abbrev></td><td rowspan="1" colspan="1"/><td rowspan="1" colspan="1"/><td rowspan="1" colspan="1"/><td rowspan="1" colspan="1">gco2</td><td rowspan="1" colspan="1"/><td rowspan="1" colspan="1">
                      <abbrev xmlns:xlink="http://www.w3.org/1999/xlink" xlink:title="acicular spine" xlink:type="simple">ac</abbrev>
                    </td><td rowspan="1" colspan="1"/><td rowspan="1" colspan="1"/><td rowspan="1" colspan="1">gco1</td></tr><tr><td rowspan="1" colspan="1">9</td><td rowspan="1" colspan="1"/><td rowspan="1" colspan="1">gco1, <abbrev xmlns:xlink="http://www.w3.org/1999/xlink" xlink:title="sensory spot" xlink:type="simple">ss</abbrev></td><td rowspan="1" colspan="1">
                      <abbrev xmlns:xlink="http://www.w3.org/1999/xlink" xlink:title="sensory spot" xlink:type="simple">ss</abbrev>
                    </td><td rowspan="1" colspan="1">
                      <abbrev xmlns:xlink="http://www.w3.org/1999/xlink" xlink:title="sensory spot" xlink:type="simple">ss</abbrev>
                    </td><td rowspan="1" colspan="1"/><td rowspan="1" colspan="1">
                      <abbrev xmlns:xlink="http://www.w3.org/1999/xlink" xlink:title="sieve plate" xlink:type="simple">si</abbrev>
                    </td><td rowspan="1" colspan="1"/><td rowspan="1" colspan="1">
                      <abbrev xmlns:xlink="http://www.w3.org/1999/xlink" xlink:title="acicular spine" xlink:type="simple">ac</abbrev>
                    </td><td rowspan="1" colspan="1">
                      <abbrev xmlns:xlink="http://www.w3.org/1999/xlink" xlink:title="sensory spot" xlink:type="simple">ss</abbrev>
                    </td><td rowspan="1" colspan="1"/><td rowspan="1" colspan="1">gco1</td></tr><tr><td rowspan="1" colspan="1">10</td><td rowspan="1" colspan="1">gco1, gco1</td><td rowspan="1" colspan="1"/><td rowspan="1" colspan="1">
                      <abbrev xmlns:xlink="http://www.w3.org/1999/xlink" xlink:title="sensory spot" xlink:type="simple">ss</abbrev>
                    </td><td rowspan="1" colspan="1">
                      <abbrev xmlns:xlink="http://www.w3.org/1999/xlink" xlink:title="sensory spot" xlink:type="simple">ss</abbrev>
                    </td><td rowspan="1" colspan="1"/><td rowspan="1" colspan="1"/><td rowspan="1" colspan="1"/><td rowspan="1" colspan="1"/><td rowspan="1" colspan="1"/><td rowspan="1" colspan="1"/><td rowspan="1" colspan="1">gco1</td></tr><tr><td rowspan="1" colspan="1">11</td><td rowspan="1" colspan="1">gco1, gco1</td><td rowspan="1" colspan="1"/><td rowspan="1" colspan="1"/><td rowspan="1" colspan="1"/><td rowspan="1" colspan="1">
                      <abbrev xmlns:xlink="http://www.w3.org/1999/xlink" xlink:title="penile spines" xlink:type="simple">pe</abbrev>(♂)</td><td rowspan="1" colspan="1"/><td rowspan="1" colspan="1">
                      <abbrev xmlns:xlink="http://www.w3.org/1999/xlink" xlink:title="lateral terminal accessory spine" xlink:type="simple">ltas</abbrev>(♀)</td><td rowspan="1" colspan="1">
                      <abbrev xmlns:xlink="http://www.w3.org/1999/xlink" xlink:title="lateral terminal spine" xlink:type="simple">lts</abbrev>
                    </td><td rowspan="1" colspan="1"/><td rowspan="1" colspan="1"/><td rowspan="1" colspan="1"/></tr></tbody></table></table-wrap><p>The head (Fig. <xref ref-type="fig" rid="F3">3A, B</xref>, <xref ref-type="fig" rid="F4">4B</xref>) consists of a retractable mouth cone and an introvert. The mouth cone has nine outer oral styles. The introvert sectors are defined by 10 primary spinoscalids in ring 1. Each primary spinoscalid consists of a basal sheath with approximately 7 long extensions forming a fringed margin, and a distal end piece with a blunt tip. It was only possible to obtain information about the appearance and arrangement of scalids for introvert sectors 2, 3, and 4, which have the following characteristics: single central scalids of Rings 02 and 04, and paired scalids of Rings 03 and 05.</p><p>The neck (Figs <xref ref-type="fig" rid="F2">2A, B</xref>, <xref ref-type="fig" rid="F3">3A, B</xref>) has 16 placids, measuring 10 µm in length. The midventral placid is broadest, measuring 9 µm in width at its base, whereas all other are narrower, measuring 5–6 µm in width at their bases. The trichoscalid plates, each with a trichoscalid, are present in subdorsal, laterodorsal and ventromedial positions.</p><p>Segment 1 (Figs <xref ref-type="fig" rid="F2">2A, B</xref>, <xref ref-type="fig" rid="F3">3A–C</xref>, <xref ref-type="fig" rid="F4">4A</xref>) consists of a complete cuticular ring. Sensory spots are located anteriorly in subdorsal, laterodorsal, and ventromedial positions; sensory spots minute and rounded with two anterior cuticular hairs. Glandular cell outlets type 1 present middorsally, sublaterally and lateroventrally. Cuticular hairs sparse on dorsal and ventral surface. A line of cuticular hairs is located below the intersegmental joint line. Pectinate fringe of posterior segment margin with typical fringe tips.</p><p>Segment 2 (Figs <xref ref-type="fig" rid="F2">2A, B</xref>, <xref ref-type="fig" rid="F3">3A–D</xref>, <xref ref-type="fig" rid="F4">4A</xref>) consists of a complete cuticular ring. Pachycyclus of the anterior segment margin interrupted in middorsal and lateroventral positions. Sensory spots located in laterodorsal, midlateral, and paraventral positions; sensory spots on this and following segments minute and rounded. Glandular cell outlets type 2 located in subdorsal, laterodorsal, sublateral and ventrolateral positions. Glandular cell outlets type 1 located in paraventral positions. Secondary pectinate fringe present on this segment and on the following segments 3–10.</p><p>Segment 3 (Figs <xref ref-type="fig" rid="F2">2A, B</xref>, <xref ref-type="fig" rid="F3">3A–C</xref>), and remaining segments, consisting of one tergal and two sternal plates. Pachycyclus of the anterior segment margin interrupted middorsally, midventrally, and at the tergosternal junctions. Sensory spots present in subdorsal and sublateral positions. Cuticular hairs evenly distributed over tergal and sternal plates, between the pectinate fringe and intersegmental joint line, with a line of cuticular hairs below the joint line. Glandular cell outlets type 1 in paradorsal and paraventral positions.</p><!--PageBreak--><p>Segment 4 (Figs <xref ref-type="fig" rid="F2">2A,B</xref>, <xref ref-type="fig" rid="F3">3A, B</xref>, <xref ref-type="fig" rid="F4">4A</xref>) with acicular spine in middorsal position. Sensory spots not present. Glandular cell outlets type 1 slightly anterior to the spine insertion paradorsally and also present in paraventral positions. Pachycycli and cuticular hairs as on preceding segment.</p><p>Segment 5 (Figs <xref ref-type="fig" rid="F2">2A, B</xref>, <xref ref-type="fig" rid="F3">3A,B</xref>, <xref ref-type="fig" rid="F4">4A,C,E</xref>) with acicular spine in middorsal position and tubes in lateroventral positions. Sensory spots present in subdorsal and ventromedial positions. Glandular cell outlets type 2 in midlateral position. Pachycycli, glandular cell outlets type 1 and cuticular hairs as on preceding segment.</p><!--PageBreak--><p>Segment 6 (Figs <xref ref-type="fig" rid="F2">2A, B</xref>, <xref ref-type="fig" rid="F3">3A, B, E</xref>, <xref ref-type="fig" rid="F4">4E</xref>) with middorsal and lateroventral acicular spines. Sensory spots present in paradorsal, subdorsal, midlateral, and ventromedial positions; ventromedial sensory spots slightly closer to midsternal junction than those on preceding segment. Pachycycli, glandular cell outlets type 1, and cuticular hairs as on preceding segment.</p><p>Segment 7 (Figs <xref ref-type="fig" rid="F2">2A, B</xref>, <xref ref-type="fig" rid="F3">3A, B, E</xref>, <xref ref-type="fig" rid="F4">4C,E</xref>) with middorsal and lateroventral acicular spines. Sensory spots present in paradorsal, midlateral, and ventromedial positions; ventromedial sensory spots aligned with those on segment 5. Pachycycli, glandular cell outlets type 1, and cuticular hairs as on preceding segment.</p><p>Segment 8 (Figs <xref ref-type="fig" rid="F2">2A, B</xref>, <xref ref-type="fig" rid="F3">3A, B, E</xref>, <xref ref-type="fig" rid="F4">4D, E</xref>) with middorsal and lateroventral acicular spines. Sensory spots present in paradorsal position. Glandular cell outlets type 2 in sublateral position. Pachycycli, glandular cell outlets type 1, and cuticular hairs as on preceding segment.</p><p>Segment 9 (Figs <xref ref-type="fig" rid="F2">2A, B</xref>, <xref ref-type="fig" rid="F3">3A, B</xref>, <xref ref-type="fig" rid="F4">4D,F</xref>) with acicular spines in lateroventral position. Sensory spots present in paradorsal, subdorsal, laterodorsal and ventrolateral positions. Glandular cell outlets type 1 are present in paradorsal and paraventral positions. Minute sieve plates present in sublateral position. Cuticular hairs and pachycycli as on preceding segment.</p><p>Segment 10 (Figs <xref ref-type="fig" rid="F2">2A–D</xref>, <xref ref-type="fig" rid="F3">3A, B, F, G</xref>, <xref ref-type="fig" rid="F4">4D, F</xref>) with sensory spots in subdorsal and laterodorsal positions. Glandular cell outlets type 1 in tandem at the middorsal position, and in paraventral position. Posterior margin of pectinate fringe curved slightly anteriorly at the middorsal location. Posterior margins of sternal plates slightly rounded. Cuticular hairs sparse.</p><p>Segment 11 (Figs <xref ref-type="fig" rid="F2">2A–D</xref>, <xref ref-type="fig" rid="F3">3A, B, F, G</xref>, <xref ref-type="fig" rid="F4">4D, F</xref>) with lateral terminal spines. Sensory spots not observed. Females with thin lateral terminal accessory spines. Female gonopores near anterolateral margins of sternal plates of segment 11; gonopores with rounded, intracuticular thickenings, and externally covered by fringed flap. Males with three pairs of penile spines. The dorsal- and ventral-most penile spines are thin and flexible; medial ones are more stout and rigid, tapering towards the tip. Glandular cell outlets type 1 present in tandem at the middorsal position, with the anterior outlet positioned horizontally and the posterior outlet positioned vertically. Tergal extensions elongated and curved on the lateral surface, with margin of medial sides decorated with hair-like extensions. Sternal extensions are rounded.</p></tp:treatment-sec><tp:treatment-sec sec-type="etymology"><title>Etymology.</title><p>This species is named after the late Dr. Frank A. Romano III, <named-content xmlns:xlink="http://www.w3.org/1999/xlink" xlink:type="simple" content-type="institution" xlink:href="http://grbio.org/institution/jacksonville-state-university">Jacksonville State <named-content xlink:type="simple" content-type="institution" xlink:href="http://grbio.org/institution/university-0">University</named-content></named-content>, Alabama, for his contributions to the study of meiofauna and for his initiation of our ongoing meiofauna survey.</p></tp:treatment-sec><tp:treatment-sec sec-type="remarks"><title>Remarks.</title><p>
              <italic><tp:taxon-name><tp:taxon-name-part taxon-name-part-type="genus">Echinoderes</tp:taxon-name-part> <tp:taxon-name-part taxon-name-part-type="species">romanoi</tp:taxon-name-part></tp:taxon-name></italic> sp. n. is characterized by the presence of middorsal spines on segments 4 to 8, lateroventral tubes on segment 5, lateroventral spines on segments 6 to 9, and glandular cell outlets type 2 on segments 2 (4 pairs), 5, and 8. This combination of spines, tubes, and glandular cell outlets is unique among all species in the genus. The spine/tube arrangement is not unusual among congeners: 36 additional species share the presence of middorsal spines on segments 4 to 8 and lateroventral tubes/spines on segments 5 to 9, and out of these, ten also lack tubes on segment 2 as <!--PageBreak-->does <italic><tp:taxon-name><tp:taxon-name-part taxon-name-part-type="genus">Echinoderes</tp:taxon-name-part> <tp:taxon-name-part taxon-name-part-type="species">romanoi</tp:taxon-name-part></tp:taxon-name></italic> sp. n.: <italic><tp:taxon-name><tp:taxon-name-part taxon-name-part-type="genus">Echinoderes</tp:taxon-name-part> <tp:taxon-name-part taxon-name-part-type="species">angustus</tp:taxon-name-part></tp:taxon-name></italic> <xref ref-type="bibr" rid="B14">Higgins and Kristensen 1988</xref>, <italic><tp:taxon-name><tp:taxon-name-part taxon-name-part-type="genus">Echinoderes</tp:taxon-name-part> <tp:taxon-name-part taxon-name-part-type="species">aquilonius</tp:taxon-name-part></tp:taxon-name></italic> <xref ref-type="bibr" rid="B14">Higgins and Kristensen 1988</xref>, <italic><tp:taxon-name><tp:taxon-name-part taxon-name-part-type="genus">Echinoderes</tp:taxon-name-part> <tp:taxon-name-part taxon-name-part-type="species">tubilak</tp:taxon-name-part></tp:taxon-name></italic> <xref ref-type="bibr" rid="B14">Higgins and Kristensen 1988</xref>, <italic><tp:taxon-name><tp:taxon-name-part taxon-name-part-type="genus">Echinoderes</tp:taxon-name-part> <tp:taxon-name-part taxon-name-part-type="species">remanei</tp:taxon-name-part></tp:taxon-name></italic> (<xref ref-type="bibr" rid="B2">Blake 1930</xref>), <italic><tp:taxon-name><tp:taxon-name-part taxon-name-part-type="genus">Echinoderes</tp:taxon-name-part> <tp:taxon-name-part taxon-name-part-type="species">brevicaudatus</tp:taxon-name-part></tp:taxon-name></italic> <xref ref-type="bibr" rid="B10">Higgins 1977</xref>, <italic><tp:taxon-name><tp:taxon-name-part taxon-name-part-type="genus">Echinoderes</tp:taxon-name-part> <tp:taxon-name-part taxon-name-part-type="species">cernunnos</tp:taxon-name-part></tp:taxon-name></italic> <xref ref-type="bibr" rid="B24">Sørensen et al. 2012</xref>, <italic><tp:taxon-name><tp:taxon-name-part taxon-name-part-type="genus">Echinoderes</tp:taxon-name-part> <tp:taxon-name-part taxon-name-part-type="species">koreanus</tp:taxon-name-part></tp:taxon-name></italic> Adrianov, 1999, <italic><tp:taxon-name><tp:taxon-name-part taxon-name-part-type="genus">Echinoderes</tp:taxon-name-part> <tp:taxon-name-part taxon-name-part-type="species">stockmani</tp:taxon-name-part></tp:taxon-name></italic> Adrianov, 1999, <italic><tp:taxon-name><tp:taxon-name-part taxon-name-part-type="genus">Echinoderes</tp:taxon-name-part> <tp:taxon-name-part taxon-name-part-type="species">obtuspinosus</tp:taxon-name-part></tp:taxon-name></italic> <xref ref-type="bibr" rid="B24">Sørensen et al. 2012</xref>, and <italic><tp:taxon-name><tp:taxon-name-part taxon-name-part-type="genus">Echinoderes</tp:taxon-name-part> <tp:taxon-name-part taxon-name-part-type="species">bookhouti</tp:taxon-name-part></tp:taxon-name></italic> Higgins, 1964 (<xref ref-type="bibr" rid="B2">Blake 1930</xref>, <xref ref-type="bibr" rid="B8">Higgins 1964a</xref>, <xref ref-type="bibr" rid="B9">1964b</xref>, <xref ref-type="bibr" rid="B10">Higgins 1977</xref>, <xref ref-type="bibr" rid="B14">Higgins and Kristensen 1988</xref>, <xref ref-type="bibr" rid="B1">Adrianov and Malakhov 1999</xref>, <xref ref-type="bibr" rid="B24">Sørensen et al. 2012</xref>, <xref ref-type="bibr" rid="B21">2016</xref>). Many of the descriptions of these ten species do not include glandular cell outlet type 2 information, though there are a variety of characteristics that distinguish <italic><tp:taxon-name><tp:taxon-name-part taxon-name-part-type="genus">Echinoderes</tp:taxon-name-part> <tp:taxon-name-part taxon-name-part-type="species">romanoi</tp:taxon-name-part></tp:taxon-name></italic> n. sp. from each of the 10 other taxa. The first three species, <italic><tp:taxon-name><tp:taxon-name-part taxon-name-part-type="genus">Echinoderes</tp:taxon-name-part> <tp:taxon-name-part taxon-name-part-type="species">angustus</tp:taxon-name-part></tp:taxon-name></italic>, <italic><tp:taxon-name><tp:taxon-name-part taxon-name-part-type="genus">Echinoderes</tp:taxon-name-part> <tp:taxon-name-part taxon-name-part-type="species">aquilonius</tp:taxon-name-part></tp:taxon-name></italic>, and <italic><tp:taxon-name><tp:taxon-name-part taxon-name-part-type="genus">Echinoderes</tp:taxon-name-part> <tp:taxon-name-part taxon-name-part-type="species">tubilak</tp:taxon-name-part></tp:taxon-name></italic>, all described from Disko Island, Greenland, can be distinguished from <italic><tp:taxon-name><tp:taxon-name-part taxon-name-part-type="genus">Echinoderes</tp:taxon-name-part> <tp:taxon-name-part taxon-name-part-type="species">romanoi</tp:taxon-name-part></tp:taxon-name></italic> n. sp. by size alone. The three Greenland species all have a trunk length and placid length much larger than the trunk length (196–247 µm) and placid length (10 µm) of <italic><tp:taxon-name><tp:taxon-name-part taxon-name-part-type="genus">Echinoderes</tp:taxon-name-part> <tp:taxon-name-part taxon-name-part-type="species">romanoi</tp:taxon-name-part></tp:taxon-name></italic> n. sp. (<italic><tp:taxon-name><tp:taxon-name-part taxon-name-part-type="genus">Echinoderes</tp:taxon-name-part> <tp:taxon-name-part taxon-name-part-type="species">angustus</tp:taxon-name-part></tp:taxon-name></italic> 320–475 µm, 16–20 µm; <italic><tp:taxon-name><tp:taxon-name-part taxon-name-part-type="genus">Echinoderes</tp:taxon-name-part> <tp:taxon-name-part taxon-name-part-type="species">aquilonius</tp:taxon-name-part></tp:taxon-name></italic> 363–465 µm, 15–20 µm; <italic><tp:taxon-name><tp:taxon-name-part taxon-name-part-type="genus">Echinoderes</tp:taxon-name-part> <tp:taxon-name-part taxon-name-part-type="species">tubilak</tp:taxon-name-part></tp:taxon-name></italic> 333–415 µm, 14–18 µm). The same distinction is true for <italic><tp:taxon-name><tp:taxon-name-part taxon-name-part-type="genus">Echinoderes</tp:taxon-name-part> <tp:taxon-name-part taxon-name-part-type="species">remanei</tp:taxon-name-part></tp:taxon-name></italic>, redescribed by <xref ref-type="bibr" rid="B8">Higgins (1964a)</xref>, which has a trunk length of 282–358 µm. <italic><tp:taxon-name><tp:taxon-name-part taxon-name-part-type="genus">Echinoderes</tp:taxon-name-part> <tp:taxon-name-part taxon-name-part-type="species">brevicaudatus</tp:taxon-name-part></tp:taxon-name></italic> has lateral dorsal tubes on segment 10, and short stubby lateral terminal spines, distinct from the new species. <italic><tp:taxon-name><tp:taxon-name-part taxon-name-part-type="genus">Echinoderes</tp:taxon-name-part> <tp:taxon-name-part taxon-name-part-type="species">cernunnos</tp:taxon-name-part></tp:taxon-name></italic> has glandular cell outlets type 2 located similarly to <italic><tp:taxon-name><tp:taxon-name-part taxon-name-part-type="genus">Echinoderes</tp:taxon-name-part> <tp:taxon-name-part taxon-name-part-type="species">romanoi</tp:taxon-name-part></tp:taxon-name></italic> on segments 2, 5 and 8, though <italic><tp:taxon-name><tp:taxon-name-part taxon-name-part-type="genus">Echinoderes</tp:taxon-name-part> <tp:taxon-name-part taxon-name-part-type="species">cernunnos</tp:taxon-name-part></tp:taxon-name></italic> also has glandular cell outlets type 2 in the midlateral position on segment 7 and additionally has elongated spinous tergal extensions. <italic><tp:taxon-name><tp:taxon-name-part taxon-name-part-type="genus">Echinoderes</tp:taxon-name-part> <tp:taxon-name-part taxon-name-part-type="species">koreanus</tp:taxon-name-part></tp:taxon-name></italic> has spines in the lateral dorsal positions on segments 7 and 8, and tubes in the laterodorsal position on segment 10, unlike the new species. <italic><tp:taxon-name><tp:taxon-name-part taxon-name-part-type="genus">Echinoderes</tp:taxon-name-part> <tp:taxon-name-part taxon-name-part-type="species">stockmani</tp:taxon-name-part></tp:taxon-name></italic> is distinguished by having the lateral spines on segment 8 distinctly longer than those <!--PageBreak--><!--PageBreak--><!--PageBreak-->on segment 9, unlike <italic><tp:taxon-name><tp:taxon-name-part taxon-name-part-type="genus">Echinoderes</tp:taxon-name-part> <tp:taxon-name-part taxon-name-part-type="species">romanoi</tp:taxon-name-part></tp:taxon-name></italic> n. sp. <italic><tp:taxon-name><tp:taxon-name-part taxon-name-part-type="genus">Echinoderes</tp:taxon-name-part> <tp:taxon-name-part taxon-name-part-type="species">obtuspinosus</tp:taxon-name-part></tp:taxon-name></italic> has glandular cell outlets type 2 similarly to <italic><tp:taxon-name><tp:taxon-name-part taxon-name-part-type="genus">Echinoderes</tp:taxon-name-part> <tp:taxon-name-part taxon-name-part-type="species">romanoi</tp:taxon-name-part></tp:taxon-name></italic> on segments 2 and 8. However, <italic><tp:taxon-name><tp:taxon-name-part taxon-name-part-type="genus">Echinoderes</tp:taxon-name-part> <tp:taxon-name-part taxon-name-part-type="species">obtuspinosus</tp:taxon-name-part></tp:taxon-name></italic> has glandular cell outlets type 2 in the subdorsal position on segment 4 and none on segment 5. Further, <italic><tp:taxon-name><tp:taxon-name-part taxon-name-part-type="genus">Echinoderes</tp:taxon-name-part> <tp:taxon-name-part taxon-name-part-type="species">obtuspinosus</tp:taxon-name-part></tp:taxon-name></italic> has short stubby lateral terminal spines. Finally, <italic><tp:taxon-name><tp:taxon-name-part taxon-name-part-type="genus">Echinoderes</tp:taxon-name-part> <tp:taxon-name-part taxon-name-part-type="species">bookhouti</tp:taxon-name-part></tp:taxon-name></italic> has lateral accessory spines on segment 8, and lacks glandular cell outlets type two on segment 5 and in the laterodorsal and sublateral position on segment 2.</p></tp:treatment-sec><tp:treatment-sec><!--Section generated to contain objects referenced in tp:taxon-treatment.--><fig id="F1" position="float" orientation="portrait"><label>Figure 1.</label><caption><p>Map of the northern Gulf of Mexico indicating collection stations for <italic><tp:taxon-name><tp:taxon-name-part taxon-name-part-type="genus">Echinoderes</tp:taxon-name-part> <tp:taxon-name-part taxon-name-part-type="species">romanoi</tp:taxon-name-part></tp:taxon-name></italic> sp. n. and <italic><tp:taxon-name><tp:taxon-name-part taxon-name-part-type="genus">Echinoderes</tp:taxon-name-part> <tp:taxon-name-part taxon-name-part-type="species">joyceae</tp:taxon-name-part></tp:taxon-name></italic> sp. n.</p></caption><graphic xmlns:xlink="http://www.w3.org/1999/xlink" xlink:href="zookeys-594-051-g001.jpg" position="float" orientation="portrait" xlink:type="simple" id="oo_90389.jpg"/></fig><table-wrap id="T5" position="float" orientation="portrait"><label>Table 1.</label><caption><p>Summary of data on stations, species identities and catalogue numbers (KIN-) for specimens deposited at the <named-content xmlns:xlink="http://www.w3.org/1999/xlink" xlink:type="simple" content-type="institution" xlink:href="http://grbio.org/institution/natural-history-museum"><named-content xlink:type="simple" content-type="institution" xlink:href="http://grbio.org/institution/natural-history-museum-0"><named-content xlink:type="simple" content-type="institution" xlink:href="http://grbio.org/institution/natural-history-museum-1"><named-content xlink:type="simple" content-type="institution" xlink:href="http://grbio.org/institution/natural-history-museum-2"><named-content xlink:type="simple" content-type="institution" xlink:href="http://grbio.org/institution/natural-history-museum-3">Natural History <named-content xlink:type="simple" content-type="institution" xlink:href="http://grbio.org/institution/museum-0">Museum</named-content></named-content></named-content></named-content></named-content></named-content> of Denmark.</p></caption><table id="TID0EHDBI" rules="all"><tbody><tr><th rowspan="1" colspan="1">Station</th><th rowspan="1" colspan="1">Date</th><th rowspan="1" colspan="1">Position</th><th rowspan="1" colspan="1">Depth,</th></tr><tr><th rowspan="1" colspan="1">Salinity (ppt)</th><th rowspan="1" colspan="1">Species</th><th rowspan="1" colspan="1">Mounting</th><th rowspan="1" colspan="1">Type status and catalogue numbers</th></tr><tr><td rowspan="1" colspan="1">149-2010</td><td rowspan="1" colspan="1">Nov. 21, 2010</td><td rowspan="1" colspan="1">28° 31'9"N</td><td rowspan="1" colspan="1"/></tr><tr><td rowspan="1" colspan="1">86° 18'54"W (<named-content xmlns:xlink="http://www.w3.org/1999/xlink" content-type="dwc:verbatimCoordinates" xlink:type="simple"><named-content content-type="geo-json" specific-use="{&#34;type&#34;:&#34;Point&#34;,&#34;coordinates&#34;:[-86.3151,28.5192]}" xlink:type="simple">28.5192°, -86.3151°</named-content></named-content>)</td><td rowspan="1" colspan="1">443 m</td><td rowspan="1" colspan="1"/><td rowspan="1" colspan="1"/></tr><tr><td rowspan="1" colspan="1">35.2</td><td rowspan="1" colspan="1">
              <italic><tp:taxon-name><tp:taxon-name-part taxon-name-part-type="genus">Echinoderes</tp:taxon-name-part> <tp:taxon-name-part taxon-name-part-type="species">romanoi</tp:taxon-name-part></tp:taxon-name></italic> sp. n.</td><td rowspan="1" colspan="1">
                LM
              </td><td rowspan="1" colspan="1">1 ♂ nontype</td></tr><tr><td rowspan="1" colspan="1">154-2010</td><td rowspan="1" colspan="1">Nov. 22, 2010</td><td rowspan="1" colspan="1">29° 22'28"N</td><td rowspan="1" colspan="1"/></tr><tr><td rowspan="1" colspan="1">86° 41'46"W (<named-content xmlns:xlink="http://www.w3.org/1999/xlink" content-type="dwc:verbatimCoordinates" xlink:type="simple"><named-content content-type="geo-json" specific-use="{&#34;type&#34;:&#34;Point&#34;,&#34;coordinates&#34;:[-86.6962,29.3747]}" xlink:type="simple">29.3747°, -86.6962°</named-content></named-content>)</td><td rowspan="1" colspan="1">382 m</td><td rowspan="1" colspan="1"/><td rowspan="1" colspan="1"/></tr><tr><td rowspan="1" colspan="1">35.4</td><td rowspan="1" colspan="1">
              <italic><tp:taxon-name><tp:taxon-name-part taxon-name-part-type="genus">Echinoderes</tp:taxon-name-part> <tp:taxon-name-part taxon-name-part-type="species">romanoi</tp:taxon-name-part></tp:taxon-name></italic> sp. n.</td><td rowspan="1" colspan="1">
                LM
              </td><td rowspan="1" colspan="1">1 ♂ paratype, KIN-967, 1 ♂ and 1♀ non-types</td></tr><tr><td rowspan="1" colspan="1">050-2013</td><td rowspan="1" colspan="1">Nov. 2, 2013</td><td rowspan="1" colspan="1">28° 14'21.12"N</td><td rowspan="1" colspan="1"/></tr><tr><td rowspan="1" colspan="1">90° 52'1.91"W</td><td rowspan="1" colspan="1"/><td rowspan="1" colspan="1"/><td rowspan="1" colspan="1"/></tr><tr><td rowspan="1" colspan="1">(<named-content xmlns:xlink="http://www.w3.org/1999/xlink" content-type="dwc:verbatimCoordinates" xlink:type="simple"><named-content content-type="geo-json" specific-use="{&#34;type&#34;:&#34;Point&#34;,&#34;coordinates&#34;:[-90.8672,28.2392]}" xlink:type="simple">28.2392°, -90.8672°</named-content></named-content>)</td><td rowspan="1" colspan="1">74 m</td><td rowspan="1" colspan="1"/><td rowspan="1" colspan="1"/></tr><tr><td rowspan="1" colspan="1">36.5</td><td rowspan="1" colspan="1">
              <italic><tp:taxon-name><tp:taxon-name-part taxon-name-part-type="genus">Echinoderes</tp:taxon-name-part> <tp:taxon-name-part taxon-name-part-type="species">romanoi</tp:taxon-name-part></tp:taxon-name></italic> sp. n.</td><td rowspan="1" colspan="1">
                LM
              </td><td rowspan="1" colspan="1">1 ♂ paratype, KIN-899</td></tr><tr><td rowspan="1" colspan="1">012-2014</td><td rowspan="1" colspan="1">Nov. 13, 2014</td><td rowspan="1" colspan="1">29° 15'10"N</td><td rowspan="1" colspan="1"/></tr><tr><td rowspan="1" colspan="1">88° 18'23"W (<named-content xmlns:xlink="http://www.w3.org/1999/xlink" content-type="dwc:verbatimCoordinates" xlink:type="simple"><named-content content-type="geo-json" specific-use="{&#34;type&#34;:&#34;Point&#34;,&#34;coordinates&#34;:[-88.3066,29.2528]}" xlink:type="simple">29.2528°, -88.3066°</named-content></named-content>)</td><td rowspan="1" colspan="1">90 m</td><td rowspan="1" colspan="1"/><td rowspan="1" colspan="1"/></tr><tr><td rowspan="1" colspan="1">36.3</td><td rowspan="1" colspan="1">
              <italic><tp:taxon-name><tp:taxon-name-part taxon-name-part-type="genus">Echinoderes</tp:taxon-name-part> <tp:taxon-name-part taxon-name-part-type="species">romanoi</tp:taxon-name-part></tp:taxon-name></italic> sp. n.</td><td rowspan="1" colspan="1">SEM</td><td rowspan="1" colspan="1"/></tr><tr><td rowspan="1" colspan="1">
                LM
              </td><td rowspan="1" colspan="1">1 ♂ nontype</td><td rowspan="1" colspan="1"/><td rowspan="1" colspan="1"/></tr><tr><td rowspan="1" colspan="1">1 ♂ holotype, KIN-962, 2 ♀ paratypes, KIN-963 to KIN-964</td><td rowspan="1" colspan="1"/><td rowspan="1" colspan="1"/><td rowspan="1" colspan="1"/></tr><tr><td rowspan="1" colspan="1">019-2014</td><td rowspan="1" colspan="1">Nov. 14, 2014</td><td rowspan="1" colspan="1">28° 43'52"N</td><td rowspan="1" colspan="1"/></tr><tr><td rowspan="1" colspan="1">89° 34'16"W (<named-content xmlns:xlink="http://www.w3.org/1999/xlink" content-type="dwc:verbatimCoordinates" xlink:type="simple"><named-content content-type="geo-json" specific-use="{&#34;type&#34;:&#34;Point&#34;,&#34;coordinates&#34;:[-89.5712,28.7313]}" xlink:type="simple">28.7313°, -89.5712°</named-content></named-content>)</td><td rowspan="1" colspan="1">94 m</td><td rowspan="1" colspan="1"/><td rowspan="1" colspan="1"/></tr><tr><td rowspan="1" colspan="1">36.3</td><td rowspan="1" colspan="1">
              <italic><tp:taxon-name><tp:taxon-name-part taxon-name-part-type="genus">Echinoderes</tp:taxon-name-part> <tp:taxon-name-part taxon-name-part-type="species">romanoi</tp:taxon-name-part></tp:taxon-name></italic> sp. n.</td><td rowspan="1" colspan="1">
                LM
              </td><td rowspan="1" colspan="1">2 ♀ paratypes, KIN-965 to KIN-966</td></tr><tr><td rowspan="1" colspan="1">1 ♂ nontype</td><td rowspan="1" colspan="1"/><td rowspan="1" colspan="1"/><td rowspan="1" colspan="1"/></tr><tr><td rowspan="1" colspan="1">026-2014</td><td rowspan="1" colspan="1">Nov. 16, 2014</td><td rowspan="1" colspan="1">28° 27 25"N</td><td rowspan="1" colspan="1"/></tr><tr><td rowspan="1" colspan="1">91° 31 53"W (<named-content xmlns:xlink="http://www.w3.org/1999/xlink" content-type="dwc:verbatimCoordinates" xlink:type="simple"><named-content content-type="geo-json" specific-use="{&#34;type&#34;:&#34;Point&#34;,&#34;coordinates&#34;:[-91.5314,28.4572]}" xlink:type="simple">28.4572°, -91.5314°</named-content></named-content>)</td><td rowspan="1" colspan="1">52 m</td><td rowspan="1" colspan="1"/><td rowspan="1" colspan="1"/></tr><tr><td rowspan="1" colspan="1">36.2</td><td rowspan="1" colspan="1">
              <italic><tp:taxon-name><tp:taxon-name-part taxon-name-part-type="genus">Echinoderes</tp:taxon-name-part> <tp:taxon-name-part taxon-name-part-type="species">romanoi</tp:taxon-name-part></tp:taxon-name></italic> sp. n.</td><td rowspan="1" colspan="1">SEM</td><td rowspan="1" colspan="1"/></tr><tr><td rowspan="1" colspan="1">
                LM
              </td><td rowspan="1" colspan="1">1 ♀ non type</td><td rowspan="1" colspan="1"/><td rowspan="1" colspan="1"/></tr><tr><td rowspan="1" colspan="1">1 ♀ non type</td><td rowspan="1" colspan="1"/><td rowspan="1" colspan="1"/><td rowspan="1" colspan="1"/></tr><tr><td rowspan="1" colspan="1">130-2015</td><td rowspan="1" colspan="1">Nov. 4, 2015</td><td rowspan="1" colspan="1">28° 32'45"N</td><td rowspan="1" colspan="1"/></tr><tr><td rowspan="1" colspan="1">91° 53'21"W</td><td rowspan="1" colspan="1"/><td rowspan="1" colspan="1"/><td rowspan="1" colspan="1"/></tr><tr><td rowspan="1" colspan="1">(<named-content xmlns:xlink="http://www.w3.org/1999/xlink" content-type="dwc:verbatimCoordinates" xlink:type="simple"><named-content content-type="geo-json" specific-use="{&#34;type&#34;:&#34;Point&#34;,&#34;coordinates&#34;:[-91.8894,28.5459]}" xlink:type="simple">28.5459 °, -91.8894°</named-content></named-content>)</td><td rowspan="1" colspan="1">45 m</td><td rowspan="1" colspan="1"/><td rowspan="1" colspan="1"/></tr><tr><td rowspan="1" colspan="1">36.0</td><td rowspan="1" colspan="1">
              <italic><tp:taxon-name><tp:taxon-name-part taxon-name-part-type="genus">Echinoderes</tp:taxon-name-part> <tp:taxon-name-part taxon-name-part-type="species">romanoi</tp:taxon-name-part></tp:taxon-name></italic> sp. n.</td><td rowspan="1" colspan="1">SEM</td><td rowspan="1" colspan="1">1 ♀ non type</td></tr><tr><td rowspan="1" colspan="1">010-2010</td><td rowspan="1" colspan="1">Oct. 16, 2010</td><td rowspan="1" colspan="1">27°09'12"N</td><td rowspan="1" colspan="1"/></tr><tr><td rowspan="1" colspan="1">96°09'59"W</td><td rowspan="1" colspan="1"/><td rowspan="1" colspan="1"/><td rowspan="1" colspan="1"/></tr><tr><td rowspan="1" colspan="1">(<named-content xmlns:xlink="http://www.w3.org/1999/xlink" content-type="dwc:verbatimCoordinates" xlink:type="simple"><named-content content-type="geo-json" specific-use="{&#34;type&#34;:&#34;Point&#34;,&#34;coordinates&#34;:[-96.1666,27.1534]}" xlink:type="simple">27.1534°,-96.1666°</named-content></named-content>)</td><td rowspan="1" colspan="1">427 m</td><td rowspan="1" colspan="1"/><td rowspan="1" colspan="1"/></tr><tr><td rowspan="1" colspan="1">35.2</td><td rowspan="1" colspan="1">
              <italic><tp:taxon-name><tp:taxon-name-part taxon-name-part-type="genus">Echinoderes</tp:taxon-name-part> <tp:taxon-name-part taxon-name-part-type="species">joyceae</tp:taxon-name-part></tp:taxon-name></italic> sp. n.</td><td rowspan="1" colspan="1">
                LM
              </td><td rowspan="1" colspan="1">1 ♂ holotype KIN-845,</td></tr><tr><td rowspan="1" colspan="1">1 ♀ paratype KIN-849</td><td rowspan="1" colspan="1"/><td rowspan="1" colspan="1"/><td rowspan="1" colspan="1"/></tr><tr><td rowspan="1" colspan="1">016-2010</td><td rowspan="1" colspan="1">Oct. 17, 2010</td><td rowspan="1" colspan="1">27°47'58"N</td><td rowspan="1" colspan="1"/></tr><tr><td rowspan="1" colspan="1">95°38'11"<sup>W</sup></td><td rowspan="1" colspan="1"/><td rowspan="1" colspan="1"/><td rowspan="1" colspan="1"/></tr><tr><td rowspan="1" colspan="1">(<named-content xmlns:xlink="http://www.w3.org/1999/xlink" content-type="dwc:verbatimCoordinates" xlink:type="simple"><named-content content-type="geo-json" specific-use="{&#34;type&#34;:&#34;Point&#34;,&#34;coordinates&#34;:[-95.8345,27.7995]}" xlink:type="simple">27.7995°, -95.8345°</named-content></named-content>)</td><td rowspan="1" colspan="1">57 m</td><td rowspan="1" colspan="1"/><td rowspan="1" colspan="1"/></tr><tr><td rowspan="1" colspan="1">36.4</td><td rowspan="1" colspan="1">
              <italic><tp:taxon-name><tp:taxon-name-part taxon-name-part-type="genus">Echinoderes</tp:taxon-name-part> <tp:taxon-name-part taxon-name-part-type="species">joyceae</tp:taxon-name-part></tp:taxon-name></italic> sp. n</td><td rowspan="1" colspan="1">
                LM
              </td><td rowspan="1" colspan="1">1 ♂ paratype KIN-850</td></tr><tr><td rowspan="1" colspan="1">068-2012</td><td rowspan="1" colspan="1">Oct. 22, 2012</td><td rowspan="1" colspan="1">28°05'12"N</td><td rowspan="1" colspan="1"/></tr><tr><td rowspan="1" colspan="1">91°38'59"W</td><td rowspan="1" colspan="1"/><td rowspan="1" colspan="1"/><td rowspan="1" colspan="1"/></tr><tr><td rowspan="1" colspan="1">(<named-content xmlns:xlink="http://www.w3.org/1999/xlink" content-type="dwc:verbatimCoordinates" xlink:type="simple"><named-content content-type="geo-json" specific-use="{&#34;type&#34;:&#34;Point&#34;,&#34;coordinates&#34;:[-91.6365,28.0868]}" xlink:type="simple">28.0868°, -91.6365°</named-content></named-content>)</td><td rowspan="1" colspan="1">99 m</td><td rowspan="1" colspan="1"/><td rowspan="1" colspan="1"/></tr><tr><td rowspan="1" colspan="1">36.4</td><td rowspan="1" colspan="1">
              <italic><tp:taxon-name><tp:taxon-name-part taxon-name-part-type="genus">Echinoderes</tp:taxon-name-part> <tp:taxon-name-part taxon-name-part-type="species">joyceae</tp:taxon-name-part></tp:taxon-name></italic> sp. n</td><td rowspan="1" colspan="1">
                LM
              </td><td rowspan="1" colspan="1">1 ♂ paratype KIN-922</td></tr><tr><td rowspan="1" colspan="1">031-2013</td><td rowspan="1" colspan="1">Oct. 30, 2013</td><td rowspan="1" colspan="1">28°01'55"N</td><td rowspan="1" colspan="1"/></tr><tr><td rowspan="1" colspan="1">93°13'29"W</td><td rowspan="1" colspan="1"/><td rowspan="1" colspan="1"/><td rowspan="1" colspan="1"/></tr><tr><td rowspan="1" colspan="1">(<named-content xmlns:xlink="http://www.w3.org/1999/xlink" content-type="dwc:verbatimCoordinates" xlink:type="simple"><named-content content-type="geo-json" specific-use="{&#34;type&#34;:&#34;Point&#34;,&#34;coordinates&#34;:[-93.2249,28.032]}" xlink:type="simple">28.0320°, -93.2249°</named-content></named-content>)</td><td rowspan="1" colspan="1">99 m</td><td rowspan="1" colspan="1"/><td rowspan="1" colspan="1"/></tr><tr><td rowspan="1" colspan="1">31.2</td><td rowspan="1" colspan="1">
              <italic><tp:taxon-name><tp:taxon-name-part taxon-name-part-type="genus">Echinoderes</tp:taxon-name-part> <tp:taxon-name-part taxon-name-part-type="species">joyceae</tp:taxon-name-part></tp:taxon-name></italic> sp. n</td><td rowspan="1" colspan="1">
                LM
              </td><td rowspan="1" colspan="1">1 ♂ paratype KIN-867</td></tr><tr><td rowspan="1" colspan="1">033-2014</td><td rowspan="1" colspan="1">Oct. 20, 2014</td><td rowspan="1" colspan="1">29° 32'32"N</td><td rowspan="1" colspan="1"/></tr><tr><td rowspan="1" colspan="1">86 °11'33"W</td><td rowspan="1" colspan="1"/><td rowspan="1" colspan="1"/><td rowspan="1" colspan="1"/></tr><tr><td rowspan="1" colspan="1">(<named-content xmlns:xlink="http://www.w3.org/1999/xlink" content-type="dwc:verbatimCoordinates" xlink:type="simple"><named-content content-type="geo-json" specific-use="{&#34;type&#34;:&#34;Point&#34;,&#34;coordinates&#34;:[-86.1926,29.5423]}" xlink:type="simple">29.5423°, -86.1926°</named-content></named-content>)</td><td rowspan="1" colspan="1">98 m</td><td rowspan="1" colspan="1"/><td rowspan="1" colspan="1"/></tr><tr><td rowspan="1" colspan="1">35.3</td><td rowspan="1" colspan="1">
              <italic><tp:taxon-name><tp:taxon-name-part taxon-name-part-type="genus">Echinoderes</tp:taxon-name-part> <tp:taxon-name-part taxon-name-part-type="species">joyceae</tp:taxon-name-part></tp:taxon-name></italic> sp. n</td><td rowspan="1" colspan="1">SEM</td><td rowspan="1" colspan="1">1 ♀ nontype</td></tr></tbody></table></table-wrap></tp:treatment-sec><ref-list><ref id="B14"><mixed-citation xmlns:xlink="http://www.w3.org/1999/xlink" xlink:type="simple">
          <person-group><name name-style="western"><surname>Higgins</surname><given-names>RP</given-names></name><name name-style="western"><surname>Kristensen</surname><given-names>RM</given-names></name></person-group> (<year>1988</year>) <article-title><tp:taxon-name><tp:taxon-name-part taxon-name-part-type="class">Kinorhyncha</tp:taxon-name-part></tp:taxon-name> from Disko Island, West Greenland.</article-title> <source>Smithsonian Contributions to Zoology</source> <volume>458</volume>: <fpage>1</fpage>–<lpage>56</lpage>. doi: <ext-link xlink:type="simple" ext-link-type="doi" xlink:href="10.5479/si.00810282.458">10.5479/si.00810282.458</ext-link></mixed-citation></ref><ref id="B2"><mixed-citation xmlns:xlink="http://www.w3.org/1999/xlink" xlink:type="simple">
          <person-group><name name-style="western"><surname>Blake</surname><given-names>CH</given-names></name></person-group> (<year>1930</year>) <article-title>Three new species of worms belonging to the order Echinodera.</article-title> <source>Biological Survey of the Mount Desert Region</source> <volume>4</volume>: <fpage>3</fpage>–<lpage>10</lpage>.</mixed-citation></ref><ref id="B10"><mixed-citation xmlns:xlink="http://www.w3.org/1999/xlink" xlink:type="simple">
          <person-group><name name-style="western"><surname>Higgins</surname><given-names>RP</given-names></name></person-group> (<year>1977</year>) <article-title>Two new species of <italic><tp:taxon-name><tp:taxon-name-part taxon-name-part-type="genus">Echinoderes</tp:taxon-name-part></tp:taxon-name></italic> (<tp:taxon-name><tp:taxon-name-part taxon-name-part-type="class">Kinorhyncha</tp:taxon-name-part></tp:taxon-name>) from South Carolina.</article-title> <source>Transactions of the American Microscopical Society</source> <volume>96</volume>: <fpage>340</fpage>–<lpage>354</lpage>. doi: <ext-link xlink:type="simple" ext-link-type="doi" xlink:href="10.2307/3225864">10.2307/3225864</ext-link></mixed-citation></ref><ref id="B24"><mixed-citation xmlns:xlink="http://www.w3.org/1999/xlink" xlink:type="simple">
          <person-group><name name-style="western"><surname>Sørensen</surname><given-names>MV</given-names></name><name name-style="western"><surname>Rho</surname><given-names>HS</given-names></name><name name-style="western"><surname>Min</surname><given-names>W-G</given-names></name><name name-style="western"><surname>Kim</surname><given-names>D</given-names></name><name name-style="western"><surname>Chang</surname><given-names>CY</given-names></name></person-group> (<year>2012</year>) <article-title>An exploration of <italic><tp:taxon-name><tp:taxon-name-part taxon-name-part-type="genus">Echinoderes</tp:taxon-name-part></tp:taxon-name></italic> (<tp:taxon-name><tp:taxon-name-part taxon-name-part-type="class">Kinorhyncha</tp:taxon-name-part></tp:taxon-name>: <tp:taxon-name><tp:taxon-name-part taxon-name-part-type="class">Cyclorhagida</tp:taxon-name-part></tp:taxon-name>) in Korean and neighboring waters, with the description of four new species and a redescription of <italic><tp:taxon-name><tp:taxon-name-part taxon-name-part-type="genus">E.</tp:taxon-name-part> <tp:taxon-name-part taxon-name-part-type="species">tchefouensis</tp:taxon-name-part></tp:taxon-name></italic> Lou, 1934.</article-title> <source>Zootaxa</source> <volume>3368</volume>: <fpage>161</fpage>–<lpage>196</lpage>.</mixed-citation></ref><ref id="B8"><mixed-citation xmlns:xlink="http://www.w3.org/1999/xlink" xlink:type="simple">
          <person-group><name name-style="western"><surname>Higgins</surname><given-names>RP</given-names></name></person-group> (<year>1964a</year>) <article-title>Redescription of the kinorhynch <italic><tp:taxon-name><tp:taxon-name-part taxon-name-part-type="genus">Echinoderes</tp:taxon-name-part> <tp:taxon-name-part taxon-name-part-type="species">remanei</tp:taxon-name-part></tp:taxon-name></italic> (Blake, 1930) Karling, 1954.</article-title> <source>Transactions of the American Microscopical Society</source> <volume>8</volume>: <fpage>243</fpage>–<lpage>247</lpage>. doi: <ext-link xlink:type="simple" ext-link-type="doi" xlink:href="10.2307/3224573">10.2307/3224573</ext-link></mixed-citation></ref><ref id="B9"><mixed-citation xmlns:xlink="http://www.w3.org/1999/xlink" xlink:type="simple">
          <person-group><name name-style="western"><surname>Higgins</surname><given-names>RP</given-names></name></person-group> (<year>1964b</year>) <article-title>Three new kinorhynchs from the North Carolina coast.</article-title> <source>Bulletin of Marine Science of the Gulf and Caribbean</source> <volume>14</volume>: <fpage>479</fpage>–<lpage>493</lpage>.</mixed-citation></ref><ref id="B1"><mixed-citation xmlns:xlink="http://www.w3.org/1999/xlink" xlink:type="simple">
          <person-group><name name-style="western"><surname>Adrianov</surname><given-names>AV</given-names></name><name name-style="western"><surname>Malakhov</surname><given-names>VV</given-names></name></person-group> (<year>1999</year>) <source><tp:taxon-name><tp:taxon-name-part taxon-name-part-type="phylum">Cephalorhyncha</tp:taxon-name-part></tp:taxon-name> of the world ocean.</source> <publisher-name>KMK Scientific Press</publisher-name>, <publisher-loc>Moscow</publisher-loc>, <size units="page">328 pp</size>. [In Russian and English]</mixed-citation></ref><ref id="B21"><mixed-citation xmlns:xlink="http://www.w3.org/1999/xlink" xlink:type="simple">
          <person-group><name name-style="western"><surname>Sørensen</surname><given-names>MV</given-names></name><name name-style="western"><surname>Herranz</surname><given-names>M</given-names></name><name name-style="western"><surname>Landers</surname><given-names>SC</given-names></name></person-group> (<year>2016</year>) <article-title>A new species of <italic><tp:taxon-name><tp:taxon-name-part taxon-name-part-type="genus">Echinoderes</tp:taxon-name-part></tp:taxon-name></italic> (<tp:taxon-name><tp:taxon-name-part taxon-name-part-type="class">Kinorhyncha</tp:taxon-name-part></tp:taxon-name>: <tp:taxon-name><tp:taxon-name-part taxon-name-part-type="class">Cyclorhagida</tp:taxon-name-part></tp:taxon-name>) from the Gulf of Mexico, with a redescription of <italic><tp:taxon-name><tp:taxon-name-part taxon-name-part-type="genus">Echinoderes</tp:taxon-name-part> <tp:taxon-name-part taxon-name-part-type="species">bookhouti</tp:taxon-name-part></tp:taxon-name></italic> Higgins, 1964.</article-title> <source>Zoologischer Anzeiger</source>. doi: <ext-link xlink:type="simple" ext-link-type="doi" xlink:href="10.1016/j.jcz.2016.04.004">10.1016/j.jcz.2016.04.004</ext-link></mixed-citation></ref></ref-list></tp:taxon-treatment>
