# Supplementary material for: Two new species of Echinoderes (Kinorhyncha, Cyclorhagida), E. romanoi sp. n. and E. joyceae sp. n., from the Gulf of Mexico
Source: Zookeys. 2016 May 30;(594):51–71. doi: 10.3897/zookeys.594.8623 (PMC4926699; doi:10.3897/zookeys.594.8623)
Supplement: XML Treatment for Echinoderes joyceae [file zookeys.594.8623-treatment2.xml]

<!DOCTYPE tp:taxon-treatment
  PUBLIC "-//TaxonX//DTD Taxonomic Treatment Publishing DTD v0 20100105//EN" "tax-treatment-NSO.dtd">
<tp:taxon-treatment xmlns:tp="http://www.plazi.org/taxpub"><tp:treatment-meta><kwd-group><label>Taxon classification</label><kwd><named-content content-type="kingdom">Animalia</named-content></kwd><kwd><named-content content-type="order">Echinorhagata</named-content></kwd><kwd><named-content content-type="family">Echinoderidae</named-content></kwd></kwd-group><mixed-citation publication-type="journal"><person-group><name><surname>Landers</surname><given-names>Stephen C.</given-names></name><name><surname>Sørensen</surname><given-names>Martin V.</given-names></name></person-group><article-title>Two new species of <italic><tp:taxon-name><tp:taxon-name-part taxon-name-part-type="genus">Echinoderes</tp:taxon-name-part></tp:taxon-name></italic> (<tp:taxon-name><tp:taxon-name-part taxon-name-part-type="class">Kinorhyncha</tp:taxon-name-part></tp:taxon-name>, <tp:taxon-name><tp:taxon-name-part taxon-name-part-type="class">Cyclorhagida</tp:taxon-name-part></tp:taxon-name>), <italic><tp:taxon-name><tp:taxon-name-part taxon-name-part-type="genus">E.</tp:taxon-name-part> <tp:taxon-name-part taxon-name-part-type="species">romanoi</tp:taxon-name-part></tp:taxon-name></italic> sp. n. and <italic><tp:taxon-name><tp:taxon-name-part taxon-name-part-type="genus">E.</tp:taxon-name-part> <tp:taxon-name-part taxon-name-part-type="species">joyceae</tp:taxon-name-part></tp:taxon-name></italic> sp. n., from the Gulf of Mexico</article-title><source>Zookeys</source><day>30</day><month>5</month><year>2016</year><volume>2016</volume><issue>594</issue><fpage>51</fpage><lpage>71</lpage><pub-id pub-id-type="doi">10.3897/zookeys.594.8623</pub-id></mixed-citation></tp:treatment-meta><tp:nomenclature><tp:taxon-name>
              <tp:taxon-name-part taxon-name-part-type="genus">Echinoderes</tp:taxon-name-part>
              <tp:taxon-name-part taxon-name-part-type="species">joyceae</tp:taxon-name-part>
              <object-id xmlns:xlink="http://www.w3.org/1999/xlink" content-type="zoobank" xlink:type="simple">http://zoobank.org/B7ED6634-BA3F-4250-84DC-DE7CBC53A19D</object-id>
            </tp:taxon-name><tp:taxon-status xmlns:xlink="http://www.w3.org/1999/xlink" xlink:type="simple">sp. n.</tp:taxon-status><xref ref-type="fig" rid="F5">Figs 5</xref><xref ref-type="fig" rid="F6">, 6</xref><xref ref-type="fig" rid="F7">, 7</xref><!--PageBreak--><!--PageBreak--></tp:nomenclature><tp:treatment-sec sec-type="material"><title>Material.</title><p>Holotype: Adult male (<named-content xmlns:xlink="http://www.w3.org/1999/xlink" content-type="dwc:institutional_code" xlink:type="simple">ZMUC</named-content> KIN-845), collected from muddy sediment on October 16, 2010, at station 010-2010 (Fig. <xref ref-type="fig" rid="F1">1</xref>), at 427 m depth, about 100 km east southeast of Corpus Christi, Texas (<named-content xmlns:xlink="http://www.w3.org/1999/xlink" content-type="dwc:verbatimCoordinates" xlink:type="simple"><named-content content-type="geo-json" specific-use="{&#34;type&#34;:&#34;Point&#34;,&#34;coordinates&#34;:[-96.166389,27.153333]}" xlink:type="simple">27°09'12"N 96°09'59"W</named-content></named-content>), mounted in Fluoromount G®, deposited at the <named-content xmlns:xlink="http://www.w3.org/1999/xlink" xlink:type="simple" content-type="institution" xlink:href="http://grbio.org/institution/natural-history-museum"><named-content xlink:type="simple" content-type="institution" xlink:href="http://grbio.org/institution/natural-history-museum-0"><named-content xlink:type="simple" content-type="institution" xlink:href="http://grbio.org/institution/natural-history-museum-1"><named-content xlink:type="simple" content-type="institution" xlink:href="http://grbio.org/institution/natural-history-museum-2"><named-content xlink:type="simple" content-type="institution" xlink:href="http://grbio.org/institution/natural-history-museum-3">Natural History <named-content xlink:type="simple" content-type="institution" xlink:href="http://grbio.org/institution/museum-0">Museum</named-content></named-content></named-content></named-content></named-content></named-content> of Denmark. Paratypes include one female (<named-content xmlns:xlink="http://www.w3.org/1999/xlink" content-type="dwc:institutional_code" xlink:type="simple">ZMUC</named-content> KIN-849), collected at same time and locality as the holotype, and three males, collected at stations 016-2010 (<named-content xmlns:xlink="http://www.w3.org/1999/xlink" content-type="dwc:institutional_code" xlink:type="simple">ZMUC</named-content> KIN-850), 068-2012 (<named-content xmlns:xlink="http://www.w3.org/1999/xlink" content-type="dwc:institutional_code" xlink:type="simple">ZMUC</named-content> KIN-922), and 031-2013 (<named-content xmlns:xlink="http://www.w3.org/1999/xlink" content-type="dwc:institutional_code" xlink:type="simple">ZMUC</named-content> KIN-867). All paratypes were mounted in Fluoromount G® and deposited at the <named-content xmlns:xlink="http://www.w3.org/1999/xlink" xlink:type="simple" content-type="institution" xlink:href="http://grbio.org/institution/natural-history-museum"><named-content xlink:type="simple" content-type="institution" xlink:href="http://grbio.org/institution/natural-history-museum-0"><named-content xlink:type="simple" content-type="institution" xlink:href="http://grbio.org/institution/natural-history-museum-1"><named-content xlink:type="simple" content-type="institution" xlink:href="http://grbio.org/institution/natural-history-museum-2"><named-content xlink:type="simple" content-type="institution" xlink:href="http://grbio.org/institution/natural-history-museum-3">Natural History <named-content xlink:type="simple" content-type="institution" xlink:href="http://grbio.org/institution/museum-0">Museum</named-content></named-content></named-content></named-content></named-content></named-content> of Denmark. Additional non-type material includes one female from station 033-2014. See Fig. <xref ref-type="fig" rid="F1">1</xref> for localities and Table <xref ref-type="table" rid="T5">1</xref> for detailed station data.</p></tp:treatment-sec><tp:treatment-sec sec-type="diagnosis"><title>Diagnosis.</title><p>Conspicuously small <italic><tp:taxon-name><tp:taxon-name-part taxon-name-part-type="genus">Echinoderes</tp:taxon-name-part></tp:taxon-name></italic> (183–209 µm) with middorsal spines on segments 4, 6 and 8, and spines in lateroventral positions on segments 6 to 9. Tubes present in ventrolateral positions on segment 2, in lateroventral positions on segment 5, and in laterodorsal positions near the posterior margin of segment 10. Glandular cell outlets type 2 present in subdorsal position on segment 2, in midlateral position on segment 6, and in sublateral position on segment 8.</p></tp:treatment-sec><tp:treatment-sec sec-type="description"><title>Description.</title><p>Adults conspicuously small (183–209 µm in trunk length), with head, neck and eleven trunk segments (Figs <xref ref-type="fig" rid="F5">5</xref>–<xref ref-type="fig" rid="F7">7</xref>). For complete overview of measures and dimensions, see Table <xref ref-type="table" rid="T2">4</xref>. Distribution of cuticular structures, i.e., sensory spots, glandular cell outlets, spines and tubes, is summarized in Table <xref ref-type="table" rid="T1">5</xref>.</p><fig id="F5" position="float" orientation="portrait"><label>Figure 5.</label><caption><p>Line art illustrations of <italic><tp:taxon-name><tp:taxon-name-part taxon-name-part-type="genus">Echinoderes</tp:taxon-name-part> <tp:taxon-name-part taxon-name-part-type="species">joyceae</tp:taxon-name-part></tp:taxon-name></italic> sp. n. <bold>A</bold> Male, dorsal view <bold>B</bold> Male, ventral view <bold>C</bold> Female, segments 10 to 11, dorsal view <bold>D</bold> Female, segments 10 to 11, ventral view. Abbreviations: gco1/2, glandular cell outlet type 1/2; ld, laterodorsal sensory spot; ldt, laterodorsal tube; <abbrev xmlns:xlink="http://www.w3.org/1999/xlink" xlink:title="lateral terminal accessory spine" xlink:type="simple">ltas</abbrev>, lateral terminal accessory spine; <abbrev xmlns:xlink="http://www.w3.org/1999/xlink" xlink:title="lateral terminal spine" xlink:type="simple">lts</abbrev>, lateral terminal spine; lvs, lateroventral spine; lvt, lateroventral tube; ml, midlateral sensory spot; pa, pachycyclus; <abbrev xmlns:xlink="http://www.w3.org/1999/xlink" xlink:title="penile spines" xlink:type="simple">pe</abbrev>, penile spine; sd, subdorsal sensory spot; <abbrev xmlns:xlink="http://www.w3.org/1999/xlink" xlink:title="sieve plate" xlink:type="simple">si</abbrev>, sieve plate; vlt, ventrolateral tube.</p></caption><graphic xmlns:xlink="http://www.w3.org/1999/xlink" xlink:href="zookeys-594-051-g005.jpg" position="float" orientation="portrait" xlink:type="simple" id="oo_90393.jpg"/></fig><fig id="F6" position="float" orientation="portrait"><label>Figure 6.</label><caption><p>Light micrographs showing overviews and details in male holotype <named-content xmlns:xlink="http://www.w3.org/1999/xlink" content-type="dwc:institutional_code" xlink:type="simple">ZMUC</named-content> KIN-845 (<bold>A–F</bold>), and female paratype <named-content xmlns:xlink="http://www.w3.org/1999/xlink" content-type="dwc:institutional_code" xlink:type="simple">ZMUC</named-content> KIN-849 (<bold>G</bold>) of <italic><tp:taxon-name><tp:taxon-name-part taxon-name-part-type="genus">Echinoderes</tp:taxon-name-part> <tp:taxon-name-part taxon-name-part-type="species">joyceae</tp:taxon-name-part></tp:taxon-name></italic> sp. n. <bold>A</bold> Dorsal overview <bold>B</bold> Ventral overview <bold>C</bold> Segments 1 to 6, dorsal view <bold>D</bold> Segments 1 to 6, ventral view <bold>E</bold> Segments 8 to 11, dorsal view <bold>F</bold> Segments 8 to 11, ventral view <bold>G</bold> Segments 9 to 11, dorsal view. Abbreviations: gco1/2, glandular cell outlet type 1/2; ld, laterodorsal sensory spot; <abbrev xmlns:xlink="http://www.w3.org/1999/xlink" xlink:title="lateral terminal accessory spine" xlink:type="simple">ltas</abbrev>, lateral terminal accessory spine; <abbrev xmlns:xlink="http://www.w3.org/1999/xlink" xlink:title="lateral terminal spine" xlink:type="simple">lts</abbrev>, lateral terminal spine; lvs, lateroventral spine; mds, middorsal spine; <abbrev xmlns:xlink="http://www.w3.org/1999/xlink" xlink:title="penile spines" xlink:type="simple">pe</abbrev>, penile spine; pd, paradorsal sensory spot; sd, subdorsal sensory spot; <abbrev xmlns:xlink="http://www.w3.org/1999/xlink" xlink:title="sieve plate" xlink:type="simple">si</abbrev>, sieve plate; vm, ventromedial sensory spot.</p></caption><graphic xmlns:xlink="http://www.w3.org/1999/xlink" xlink:href="zookeys-594-051-g006.jpg" position="float" orientation="portrait" xlink:type="simple" id="oo_90394.jpg"/></fig><fig id="F7" position="float" orientation="portrait"><label>Figure 7.</label><caption><p>Scanning electron micrographs showing overviews and details in head and trunk morphology of female <italic><tp:taxon-name><tp:taxon-name-part taxon-name-part-type="genus">Echinoderes</tp:taxon-name-part> <tp:taxon-name-part taxon-name-part-type="species">joyceae</tp:taxon-name-part></tp:taxon-name></italic> sp. n. <bold>A</bold> Lateral overview <bold>B</bold> Mouth cone and introvert sector 8 <bold>C</bold> Head and segments 1 to 2, lateral view <bold>D</bold> Laterodorsal parts of segments 1 to 6 <bold>E</bold> Trunk segments 1 to 10, lateral view <bold>F</bold> Laterodorsal parts of segments 4 to 7 <bold>G</bold> Detail showing sublateral parts of segments 7 to 9 <bold>H</bold> Detail showing sub- and laterodorsal parts of segment 10 and left tergal extension of segment 11 <bold>I</bold> Segments 7 to 11, laterodorsal and caudal view. Abbreviations: gco2, glandular cell outlet type 2; ld, laterodorsal sensory spot; ldt, laterodorsal tube; <abbrev xmlns:xlink="http://www.w3.org/1999/xlink" xlink:title="lateral terminal accessory spine" xlink:type="simple">ltas</abbrev>, lateral terminal accessory spine; lvs, lateroventral spine; lvt, lateroventral tube; mds, middorsal spine; ml, midlateral sensory spot; oos, outer oral style; pd, paradorsal sensory spot; psp, primary spinoscalid; sd, subdorsal sensory spot; sec 8, introvert sector 8; <abbrev xmlns:xlink="http://www.w3.org/1999/xlink" xlink:title="sieve plate" xlink:type="simple">si</abbrev>, sieve plate; sp2–5, spinoscalids of rings 2 to 5; tr, trichoscalid; vlt, ventrolateral tube.</p></caption><graphic xmlns:xlink="http://www.w3.org/1999/xlink" xlink:href="zookeys-594-051-g007.jpg" position="float" orientation="portrait" xlink:type="simple" id="oo_90395.jpg"/></fig><table-wrap id="T2" position="float" orientation="portrait"><label>Table 4.</label><caption><p>Measurements from light microscopy of <italic><tp:taxon-name><tp:taxon-name-part taxon-name-part-type="genus">Echinoderes</tp:taxon-name-part> <tp:taxon-name-part taxon-name-part-type="species">joyceae</tp:taxon-name-part></tp:taxon-name></italic> sp. n. (in µm) from the Gulf of Mexico, including number of measured specimens (<italic>n</italic>) and <abbrev xmlns:xlink="http://www.w3.org/1999/xlink" xlink:type="simple"><def><p>standard deviation </p></def>(SD)</abbrev>. Abbreviations: <abbrev xmlns:xlink="http://www.w3.org/1999/xlink" xlink:type="simple">(ac)<def><p>: acicular spine</p></def></abbrev>; <abbrev xmlns:xlink="http://www.w3.org/1999/xlink" xlink:type="simple">LTAS<def><p>: lateral terminal accessory spine</p></def></abbrev>; <abbrev xmlns:xlink="http://www.w3.org/1999/xlink" xlink:type="simple">LTS<def><p>: lateral terminal spine</p></def></abbrev>; <abbrev xmlns:xlink="http://www.w3.org/1999/xlink" xlink:type="simple">LV<def><p>: lateroventral</p></def></abbrev>; <abbrev xmlns:xlink="http://www.w3.org/1999/xlink" xlink:type="simple">MD<def><p>, middorsal</p></def></abbrev>; <abbrev xmlns:xlink="http://www.w3.org/1999/xlink" xlink:type="simple">MSW-6<def><p>: maximum sternal width, measured on segment 6 in this species</p></def></abbrev>; <abbrev xmlns:xlink="http://www.w3.org/1999/xlink" xlink:type="simple">S<def><p>: segment lengths</p></def></abbrev>; <abbrev xmlns:xlink="http://www.w3.org/1999/xlink" xlink:type="simple">SW-10<def><p>, standard width, always measured on segment 10</p></def></abbrev>; <abbrev xmlns:xlink="http://www.w3.org/1999/xlink" xlink:type="simple">TL<def><p>: trunk length</p></def></abbrev>.</p></caption><table id="TID0EA6AG" rules="all"><tbody><tr><th rowspan="1" colspan="1">Character</th><th rowspan="1" colspan="1">
              <italic>n</italic>
            </th><th rowspan="1" colspan="1">Range</th><th rowspan="1" colspan="1">Mean</th><th rowspan="1" colspan="1">
                      <abbrev xmlns:xlink="http://www.w3.org/1999/xlink" xlink:title="standard deviation" xlink:type="simple">SD</abbrev>
                    </th></tr><tr><td rowspan="1" colspan="1">
                      <abbrev xmlns:xlink="http://www.w3.org/1999/xlink" xlink:title="trunk length" xlink:type="simple">TL</abbrev>
                    </td><td rowspan="1" colspan="1">4</td><td rowspan="1" colspan="1">183–209</td><td rowspan="1" colspan="1">195</td><td rowspan="1" colspan="1">10.90</td></tr><tr><td rowspan="1" colspan="1">
                      <abbrev xmlns:xlink="http://www.w3.org/1999/xlink" xlink:title="maximum sternal width, measured on segment 6 in this species" xlink:type="simple">MSW-6</abbrev>
                    </td><td rowspan="1" colspan="1">4</td><td rowspan="1" colspan="1">40–46</td><td rowspan="1" colspan="1">43</td><td rowspan="1" colspan="1">3.00</td></tr><tr><td rowspan="1" colspan="1">
                      <abbrev xmlns:xlink="http://www.w3.org/1999/xlink" xlink:title="maximum sternal width, measured on segment 6 in this species" xlink:type="simple">MSW-6</abbrev>/<abbrev xmlns:xlink="http://www.w3.org/1999/xlink" xlink:title="trunk length" xlink:type="simple">TL</abbrev></td><td rowspan="1" colspan="1">3</td><td rowspan="1" colspan="1">20.4–23.0%</td><td rowspan="1" colspan="1">21.8%</td><td rowspan="1" colspan="1">1.32%</td></tr><tr><td rowspan="1" colspan="1">
                      <abbrev xmlns:xlink="http://www.w3.org/1999/xlink" xlink:title="standard width, always measured on segment 10" xlink:type="simple">SW-10</abbrev>
                    </td><td rowspan="1" colspan="1">4</td><td rowspan="1" colspan="1">34–37</td><td rowspan="1" colspan="1">35</td><td rowspan="1" colspan="1">1.26</td></tr><tr><td rowspan="1" colspan="1">
                      <abbrev xmlns:xlink="http://www.w3.org/1999/xlink" xlink:title="standard width, always measured on segment 10" xlink:type="simple">SW-10</abbrev>/<abbrev xmlns:xlink="http://www.w3.org/1999/xlink" xlink:title="trunk length" xlink:type="simple">TL</abbrev></td><td rowspan="1" colspan="1">3</td><td rowspan="1" colspan="1">16.7–19.4%</td><td rowspan="1" colspan="1">17.8%</td><td rowspan="1" colspan="1">1.38%</td></tr><tr><td rowspan="1" colspan="1">S1</td><td rowspan="1" colspan="1">4</td><td rowspan="1" colspan="1">23–26</td><td rowspan="1" colspan="1">25</td><td rowspan="1" colspan="1">1.50</td></tr><tr><td rowspan="1" colspan="1">S2</td><td rowspan="1" colspan="1">4</td><td rowspan="1" colspan="1">22–26</td><td rowspan="1" colspan="1">25</td><td rowspan="1" colspan="1">1.73</td></tr><tr><td rowspan="1" colspan="1">S3</td><td rowspan="1" colspan="1">4</td><td rowspan="1" colspan="1">23–25</td><td rowspan="1" colspan="1">23</td><td rowspan="1" colspan="1">1.26</td></tr><tr><td rowspan="1" colspan="1">S4</td><td rowspan="1" colspan="1">4</td><td rowspan="1" colspan="1">21–26</td><td rowspan="1" colspan="1">24</td><td rowspan="1" colspan="1">2.22</td></tr><tr><td rowspan="1" colspan="1">S5</td><td rowspan="1" colspan="1">4</td><td rowspan="1" colspan="1">23–27</td><td rowspan="1" colspan="1">26</td><td rowspan="1" colspan="1">1.73</td></tr><tr><td rowspan="1" colspan="1">S6</td><td rowspan="1" colspan="1">4</td><td rowspan="1" colspan="1">25–30</td><td rowspan="1" colspan="1">28</td><td rowspan="1" colspan="1">2.22</td></tr><tr><td rowspan="1" colspan="1">S7</td><td rowspan="1" colspan="1">4</td><td rowspan="1" colspan="1">27–31</td><td rowspan="1" colspan="1">30</td><td rowspan="1" colspan="1">1.91</td></tr><tr><td rowspan="1" colspan="1">S8</td><td rowspan="1" colspan="1">4</td><td rowspan="1" colspan="1">30–33</td><td rowspan="1" colspan="1">32</td><td rowspan="1" colspan="1">1.29</td></tr><tr><td rowspan="1" colspan="1">S9</td><td rowspan="1" colspan="1">4</td><td rowspan="1" colspan="1">30–31</td><td rowspan="1" colspan="1">31</td><td rowspan="1" colspan="1">0.58</td></tr><tr><td rowspan="1" colspan="1">S10</td><td rowspan="1" colspan="1">4</td><td rowspan="1" colspan="1">31–33</td><td rowspan="1" colspan="1">32</td><td rowspan="1" colspan="1">0.82</td></tr><tr><td rowspan="1" colspan="1">S11</td><td rowspan="1" colspan="1">4</td><td rowspan="1" colspan="1">24–27</td><td rowspan="1" colspan="1">25</td><td rowspan="1" colspan="1">1.41</td></tr><tr><td rowspan="1" colspan="1">MD4 (<abbrev xmlns:xlink="http://www.w3.org/1999/xlink" xlink:title="acicular spine" xlink:type="simple">ac</abbrev>)</td><td rowspan="1" colspan="1">5</td><td rowspan="1" colspan="1">40–58</td><td rowspan="1" colspan="1">47</td><td rowspan="1" colspan="1">7.30</td></tr><tr><td rowspan="1" colspan="1">MD6 (<abbrev xmlns:xlink="http://www.w3.org/1999/xlink" xlink:title="acicular spine" xlink:type="simple">ac</abbrev>)</td><td rowspan="1" colspan="1">5</td><td rowspan="1" colspan="1">59–74</td><td rowspan="1" colspan="1">66</td><td rowspan="1" colspan="1">6.07</td></tr><tr><td rowspan="1" colspan="1">MD8 (<abbrev xmlns:xlink="http://www.w3.org/1999/xlink" xlink:title="acicular spine" xlink:type="simple">ac</abbrev>)</td><td rowspan="1" colspan="1">5</td><td rowspan="1" colspan="1">61–75</td><td rowspan="1" colspan="1">68</td><td rowspan="1" colspan="1">7.06</td></tr><tr><td rowspan="1" colspan="1">LV6 (<abbrev xmlns:xlink="http://www.w3.org/1999/xlink" xlink:title="acicular spine" xlink:type="simple">ac</abbrev>)</td><td rowspan="1" colspan="1">4</td><td rowspan="1" colspan="1">20–25</td><td rowspan="1" colspan="1">23</td><td rowspan="1" colspan="1">2.06</td></tr><tr><td rowspan="1" colspan="1">LV7 (<abbrev xmlns:xlink="http://www.w3.org/1999/xlink" xlink:title="acicular spine" xlink:type="simple">ac</abbrev>)</td><td rowspan="1" colspan="1">4</td><td rowspan="1" colspan="1">22–31</td><td rowspan="1" colspan="1">27</td><td rowspan="1" colspan="1">3.70</td></tr><tr><td rowspan="1" colspan="1">LV8 (<abbrev xmlns:xlink="http://www.w3.org/1999/xlink" xlink:title="acicular spine" xlink:type="simple">ac</abbrev>)</td><td rowspan="1" colspan="1">4</td><td rowspan="1" colspan="1">29–39</td><td rowspan="1" colspan="1">32</td><td rowspan="1" colspan="1">5.12</td></tr><tr><td rowspan="1" colspan="1">LV9 (<abbrev xmlns:xlink="http://www.w3.org/1999/xlink" xlink:title="acicular spine" xlink:type="simple">ac</abbrev>)</td><td rowspan="1" colspan="1">4</td><td rowspan="1" colspan="1">31–34</td><td rowspan="1" colspan="1">33</td><td rowspan="1" colspan="1">1.29</td></tr><tr><td rowspan="1" colspan="1">
                      <abbrev xmlns:xlink="http://www.w3.org/1999/xlink" xlink:title="lateral terminal spine" xlink:type="simple">LTS</abbrev>
                    </td><td rowspan="1" colspan="1">5</td><td rowspan="1" colspan="1">72–83</td><td rowspan="1" colspan="1">79</td><td rowspan="1" colspan="1">4.66</td></tr><tr><td rowspan="1" colspan="1">
                      <abbrev xmlns:xlink="http://www.w3.org/1999/xlink" xlink:title="lateral terminal spine" xlink:type="simple">LTS</abbrev>/<abbrev xmlns:xlink="http://www.w3.org/1999/xlink" xlink:title="trunk length" xlink:type="simple">TL</abbrev></td><td rowspan="1" colspan="1">4</td><td rowspan="1" colspan="1">39.3–42.9%</td><td rowspan="1" colspan="1">40.3%</td><td rowspan="1" colspan="1">1.75%</td></tr><tr><td rowspan="1" colspan="1">
                      <abbrev xmlns:xlink="http://www.w3.org/1999/xlink" xlink:title="lateral terminal accessory spine" xlink:type="simple">LTAS</abbrev>
                    </td><td rowspan="1" colspan="1">1</td><td rowspan="1" colspan="1">24</td><td rowspan="1" colspan="1">N/A</td><td rowspan="1" colspan="1">N/A</td></tr></tbody></table></table-wrap><table-wrap id="T1" position="float" orientation="portrait"><label>Table 5.</label><caption><p>Summary of nature and location of sensory spots, glandular cell outlets, tubes and spines arranged by series in <italic><tp:taxon-name><tp:taxon-name-part taxon-name-part-type="genus">Echinoderes</tp:taxon-name-part> <tp:taxon-name-part taxon-name-part-type="species">joyceae</tp:taxon-name-part></tp:taxon-name></italic> sp. n. Abbreviations: <abbrev xmlns:xlink="http://www.w3.org/1999/xlink" xlink:type="simple">LA<def><p>: lateral accessory</p></def></abbrev>; <abbrev xmlns:xlink="http://www.w3.org/1999/xlink" xlink:type="simple">LD<def><p>: Laterodorsal</p></def></abbrev>; <abbrev xmlns:xlink="http://www.w3.org/1999/xlink" xlink:type="simple">LV<def><p>: lateroventral</p></def></abbrev>; <abbrev xmlns:xlink="http://www.w3.org/1999/xlink" xlink:type="simple">MD<def><p>: middorsal</p></def></abbrev>; <abbrev xmlns:xlink="http://www.w3.org/1999/xlink" xlink:type="simple">ML<def><p>: midlateral</p></def></abbrev>; <abbrev xmlns:xlink="http://www.w3.org/1999/xlink" xlink:type="simple">PD<def><p>: paradorsal</p></def></abbrev>; <abbrev xmlns:xlink="http://www.w3.org/1999/xlink" xlink:type="simple">PV<def><p>: paraventral</p></def></abbrev>; <abbrev xmlns:xlink="http://www.w3.org/1999/xlink" xlink:type="simple">SD<def><p>: subdorsal</p></def></abbrev>; <abbrev xmlns:xlink="http://www.w3.org/1999/xlink" xlink:type="simple">SL<def><p>: sublateral</p></def></abbrev>; <abbrev xmlns:xlink="http://www.w3.org/1999/xlink" xlink:type="simple">VL<def><p>: ventrolateral</p></def></abbrev>; <abbrev xmlns:xlink="http://www.w3.org/1999/xlink" xlink:type="simple">VM<def><p>: ventromedial</p></def></abbrev>; <abbrev xmlns:xlink="http://www.w3.org/1999/xlink" xlink:type="simple">ac<def><p>, acicular spine</p></def></abbrev>; <abbrev xmlns:xlink="http://www.w3.org/1999/xlink" xlink:type="simple">gco 1/2<def><p>, glandular cell outlet type 1/2</p></def></abbrev>; <abbrev xmlns:xlink="http://www.w3.org/1999/xlink" xlink:type="simple">ltas<def><p>, lateral terminal accessory spine</p></def></abbrev>; <abbrev xmlns:xlink="http://www.w3.org/1999/xlink" xlink:type="simple">lts<def><p>, lateral terminal spine</p></def></abbrev>; <abbrev xmlns:xlink="http://www.w3.org/1999/xlink" xlink:type="simple">pe<def><p>, penile spines</p></def></abbrev>; <abbrev xmlns:xlink="http://www.w3.org/1999/xlink" xlink:type="simple">si<def><p>, sieve plate</p></def></abbrev>; <abbrev xmlns:xlink="http://www.w3.org/1999/xlink" xlink:type="simple">ss<def><p>, sensory spot</p></def></abbrev>; <abbrev xmlns:xlink="http://www.w3.org/1999/xlink" xlink:type="simple">tu<def><p>, tube</p></def></abbrev>; <abbrev xmlns:xlink="http://www.w3.org/1999/xlink" xlink:type="simple">(♀)<def><p>, female</p></def></abbrev> and <abbrev xmlns:xlink="http://www.w3.org/1999/xlink" xlink:type="simple">(♂)<def><p>, male</p></def></abbrev> conditions of sexually dimorphic characters.</p></caption><table id="TID0EVIAG" rules="all"><tbody><tr><th rowspan="1" colspan="1">Position<break/> Segment</th><th rowspan="1" colspan="1">
                      <abbrev xmlns:xlink="http://www.w3.org/1999/xlink" xlink:title="middorsal" xlink:type="simple">MD</abbrev>
                    </th><th rowspan="1" colspan="1">
                      <abbrev xmlns:xlink="http://www.w3.org/1999/xlink" xlink:title="paradorsal" xlink:type="simple">PD</abbrev>
                    </th><th rowspan="1" colspan="1">
                      <abbrev xmlns:xlink="http://www.w3.org/1999/xlink" xlink:title="subdorsal" xlink:type="simple">SD</abbrev>
                    </th><th rowspan="1" colspan="1">
                      <abbrev xmlns:xlink="http://www.w3.org/1999/xlink" xlink:title="Laterodorsal" xlink:type="simple">LD</abbrev>
                    </th><th rowspan="1" colspan="1">
                      <abbrev xmlns:xlink="http://www.w3.org/1999/xlink" xlink:title="midlateral" xlink:type="simple">ML</abbrev>
                    </th><th rowspan="1" colspan="1">
                      <abbrev xmlns:xlink="http://www.w3.org/1999/xlink" xlink:title="sublateral" xlink:type="simple">SL</abbrev>
                    </th><th rowspan="1" colspan="1">
                      <abbrev xmlns:xlink="http://www.w3.org/1999/xlink" xlink:title="lateral accessory" xlink:type="simple">LA</abbrev>
                    </th><th rowspan="1" colspan="1">
                      <abbrev xmlns:xlink="http://www.w3.org/1999/xlink" xlink:title="lateroventral" xlink:type="simple">LV</abbrev>
                    </th><th rowspan="1" colspan="1">
                      <abbrev xmlns:xlink="http://www.w3.org/1999/xlink" xlink:title="ventrolateral" xlink:type="simple">VL</abbrev>
                    </th><th rowspan="1" colspan="1">
                      <abbrev xmlns:xlink="http://www.w3.org/1999/xlink" xlink:title="ventromedial" xlink:type="simple">VM</abbrev>
                    </th><th rowspan="1" colspan="1">
                      <abbrev xmlns:xlink="http://www.w3.org/1999/xlink" xlink:title="paraventral" xlink:type="simple">PV</abbrev>
                    </th></tr><tr><td rowspan="1" colspan="1">1</td><td rowspan="1" colspan="1"/><td rowspan="1" colspan="1"/><td rowspan="1" colspan="1">
                      <abbrev xmlns:xlink="http://www.w3.org/1999/xlink" xlink:title="sensory spot" xlink:type="simple">ss</abbrev>
                    </td><td rowspan="1" colspan="1">
                      <abbrev xmlns:xlink="http://www.w3.org/1999/xlink" xlink:title="sensory spot" xlink:type="simple">ss</abbrev>
                    </td><td rowspan="1" colspan="1"/><td rowspan="1" colspan="1"/><td rowspan="1" colspan="1"/><td rowspan="1" colspan="1"/><td rowspan="1" colspan="1"/><td rowspan="1" colspan="1"/><td rowspan="1" colspan="1"/></tr><tr><td rowspan="1" colspan="1">2</td><td rowspan="1" colspan="1"/><td rowspan="1" colspan="1"/><td rowspan="1" colspan="1">gco2</td><td rowspan="1" colspan="1">
                      <abbrev xmlns:xlink="http://www.w3.org/1999/xlink" xlink:title="sensory spot" xlink:type="simple">ss</abbrev>
                    </td><td rowspan="1" colspan="1"/><td rowspan="1" colspan="1"/><td rowspan="1" colspan="1"/><td rowspan="1" colspan="1"/><td rowspan="1" colspan="1">
                      <abbrev xmlns:xlink="http://www.w3.org/1999/xlink" xlink:title="tube" xlink:type="simple">tu</abbrev>
                    </td><td rowspan="1" colspan="1"/><td rowspan="1" colspan="1"/></tr><tr><td rowspan="1" colspan="1">3</td><td rowspan="1" colspan="1"/><td rowspan="1" colspan="1"/><td rowspan="1" colspan="1">
                      <abbrev xmlns:xlink="http://www.w3.org/1999/xlink" xlink:title="sensory spot" xlink:type="simple">ss</abbrev>
                    </td><td rowspan="1" colspan="1"/><td rowspan="1" colspan="1"/><td rowspan="1" colspan="1"/><td rowspan="1" colspan="1"/><td rowspan="1" colspan="1"/><td rowspan="1" colspan="1"/><td rowspan="1" colspan="1"/><td rowspan="1" colspan="1"/></tr><tr><td rowspan="1" colspan="1">4</td><td rowspan="1" colspan="1">
                      <abbrev xmlns:xlink="http://www.w3.org/1999/xlink" xlink:title="acicular spine" xlink:type="simple">ac</abbrev>
                    </td><td rowspan="1" colspan="1">gco1</td><td rowspan="1" colspan="1"/><td rowspan="1" colspan="1"/><td rowspan="1" colspan="1"/><td rowspan="1" colspan="1"/><td rowspan="1" colspan="1"/><td rowspan="1" colspan="1"/><td rowspan="1" colspan="1"/><td rowspan="1" colspan="1"/><td rowspan="1" colspan="1"/></tr><tr><td rowspan="1" colspan="1">5</td><td rowspan="1" colspan="1"/><td rowspan="1" colspan="1"/><td rowspan="1" colspan="1"/><td rowspan="1" colspan="1"/><td rowspan="1" colspan="1">
                      <abbrev xmlns:xlink="http://www.w3.org/1999/xlink" xlink:title="sensory spot" xlink:type="simple">ss</abbrev>
                    </td><td rowspan="1" colspan="1"/><td rowspan="1" colspan="1"/><td rowspan="1" colspan="1">
                      <abbrev xmlns:xlink="http://www.w3.org/1999/xlink" xlink:title="tube" xlink:type="simple">tu</abbrev>
                    </td><td rowspan="1" colspan="1"/><td rowspan="1" colspan="1"/><td rowspan="1" colspan="1"/></tr><tr><td rowspan="1" colspan="1">6</td><td rowspan="1" colspan="1">
                      <abbrev xmlns:xlink="http://www.w3.org/1999/xlink" xlink:title="acicular spine" xlink:type="simple">ac</abbrev>
                    </td><td rowspan="1" colspan="1">gco1,<abbrev xmlns:xlink="http://www.w3.org/1999/xlink" xlink:title="sensory spot" xlink:type="simple">ss</abbrev></td><td rowspan="1" colspan="1"/><td rowspan="1" colspan="1"/><td rowspan="1" colspan="1">gco2</td><td rowspan="1" colspan="1"/><td rowspan="1" colspan="1"/><td rowspan="1" colspan="1">
                      <abbrev xmlns:xlink="http://www.w3.org/1999/xlink" xlink:title="acicular spine" xlink:type="simple">ac</abbrev>
                    </td><td rowspan="1" colspan="1"/><td rowspan="1" colspan="1">
                      <abbrev xmlns:xlink="http://www.w3.org/1999/xlink" xlink:title="sensory spot" xlink:type="simple">ss</abbrev>
                    </td><td rowspan="1" colspan="1"/></tr><tr><td rowspan="1" colspan="1">7</td><td rowspan="1" colspan="1"/><td rowspan="1" colspan="1">
                      <abbrev xmlns:xlink="http://www.w3.org/1999/xlink" xlink:title="sensory spot" xlink:type="simple">ss</abbrev>
                    </td><td rowspan="1" colspan="1"/><td rowspan="1" colspan="1"/><td rowspan="1" colspan="1">
                      <abbrev xmlns:xlink="http://www.w3.org/1999/xlink" xlink:title="sensory spot" xlink:type="simple">ss</abbrev>
                    </td><td rowspan="1" colspan="1"/><td rowspan="1" colspan="1"/><td rowspan="1" colspan="1">
                      <abbrev xmlns:xlink="http://www.w3.org/1999/xlink" xlink:title="acicular spine" xlink:type="simple">ac</abbrev>
                    </td><td rowspan="1" colspan="1"/><td rowspan="1" colspan="1">
                      <abbrev xmlns:xlink="http://www.w3.org/1999/xlink" xlink:title="sensory spot" xlink:type="simple">ss</abbrev>
                    </td><td rowspan="1" colspan="1"/></tr><tr><td rowspan="1" colspan="1">8</td><td rowspan="1" colspan="1">
                      <abbrev xmlns:xlink="http://www.w3.org/1999/xlink" xlink:title="acicular spine" xlink:type="simple">ac</abbrev>
                    </td><td rowspan="1" colspan="1">gco1,<abbrev xmlns:xlink="http://www.w3.org/1999/xlink" xlink:title="sensory spot" xlink:type="simple">ss</abbrev></td><td rowspan="1" colspan="1"/><td rowspan="1" colspan="1"/><td rowspan="1" colspan="1"/><td rowspan="1" colspan="1">gco2</td><td rowspan="1" colspan="1"/><td rowspan="1" colspan="1">
                      <abbrev xmlns:xlink="http://www.w3.org/1999/xlink" xlink:title="acicular spine" xlink:type="simple">ac</abbrev>
                    </td><td rowspan="1" colspan="1"/><td rowspan="1" colspan="1"/><td rowspan="1" colspan="1">gco1</td></tr><tr><td rowspan="1" colspan="1">9</td><td rowspan="1" colspan="1"/><td rowspan="1" colspan="1">
                      <abbrev xmlns:xlink="http://www.w3.org/1999/xlink" xlink:title="sensory spot" xlink:type="simple">ss</abbrev>
                    </td><td rowspan="1" colspan="1"/><td rowspan="1" colspan="1">
                      <abbrev xmlns:xlink="http://www.w3.org/1999/xlink" xlink:title="sensory spot" xlink:type="simple">ss</abbrev>
                    </td><td rowspan="1" colspan="1"/><td rowspan="1" colspan="1">
                      <abbrev xmlns:xlink="http://www.w3.org/1999/xlink" xlink:title="sieve plate" xlink:type="simple">si</abbrev>
                    </td><td rowspan="1" colspan="1"/><td rowspan="1" colspan="1">
                      <abbrev xmlns:xlink="http://www.w3.org/1999/xlink" xlink:title="acicular spine" xlink:type="simple">ac</abbrev>
                    </td><td rowspan="1" colspan="1">
                      <abbrev xmlns:xlink="http://www.w3.org/1999/xlink" xlink:title="sensory spot" xlink:type="simple">ss</abbrev>
                    </td><td rowspan="1" colspan="1"/><td rowspan="1" colspan="1">gco1</td></tr><tr><td rowspan="1" colspan="1">10</td><td rowspan="1" colspan="1"/><td rowspan="1" colspan="1"/><td rowspan="1" colspan="1">
                      <abbrev xmlns:xlink="http://www.w3.org/1999/xlink" xlink:title="sensory spot" xlink:type="simple">ss</abbrev>
                    </td><td rowspan="1" colspan="1">
                      <abbrev xmlns:xlink="http://www.w3.org/1999/xlink" xlink:title="tube" xlink:type="simple">tu</abbrev>
                    </td><td rowspan="1" colspan="1"/><td rowspan="1" colspan="1"/><td rowspan="1" colspan="1"/><td rowspan="1" colspan="1"/><td rowspan="1" colspan="1"/><td rowspan="1" colspan="1"/><td rowspan="1" colspan="1"/></tr><tr><td rowspan="1" colspan="1">11</td><td rowspan="1" colspan="1"/><td rowspan="1" colspan="1">
                      <abbrev xmlns:xlink="http://www.w3.org/1999/xlink" xlink:title="sensory spot" xlink:type="simple">ss</abbrev>
                    </td><td rowspan="1" colspan="1"/><td rowspan="1" colspan="1"/><td rowspan="1" colspan="1">
                      <abbrev xmlns:xlink="http://www.w3.org/1999/xlink" xlink:title="penile spines" xlink:type="simple">pe</abbrev>(♂)</td><td rowspan="1" colspan="1"/><td rowspan="1" colspan="1">
                      <abbrev xmlns:xlink="http://www.w3.org/1999/xlink" xlink:title="lateral terminal accessory spine" xlink:type="simple">ltas</abbrev>(♀)</td><td rowspan="1" colspan="1">
                      <abbrev xmlns:xlink="http://www.w3.org/1999/xlink" xlink:title="lateral terminal spine" xlink:type="simple">lts</abbrev>
                    </td><td rowspan="1" colspan="1"/><td rowspan="1" colspan="1"/><td rowspan="1" colspan="1"/></tr></tbody></table></table-wrap><p>The head (Fig. <xref ref-type="fig" rid="F7">7A–C</xref>) consists of a retractable mouth cone and an introvert. Mouth cone with nine outer oral styles that alternate in length between slightly shorter and slightly longer ones. No outer oral styles present anterior to introvert sector 6. A fringe with three long spikes is located at the base of each outer oral style. It was only possible to obtain complete information about appearance and arrangement of scalids for introvert sectors 8 and 9. Sector 8: single central scalids of Rings 02 and 04, and paired scalds of Rings 03 and 05. No scalids present posterior to Ring 05, except for a single trichoscalid that attaches through a trichoscalid plate. Sector 9: single central scalids of Rings 02, 04, and 06, and paired scalds of Rings 03 and 05. No trichoscalids present.</p><p>The neck (Figs <xref ref-type="fig" rid="F5">5A, B</xref>, <xref ref-type="fig" rid="F6">6A–D</xref>) has 16 placids, measuring 11 µm in length. The midventral placid is broadest, measuring 9 µm in width at its base, whereas all other are <!--PageBreak--><!--PageBreak-->narrower, measuring 6 µm in width at their bases. The trichoscalid plates, each with a trichoscalid, present in subdorsal, laterodorsal and ventromedial positions.</p><p>Segment 1 (Figs <xref ref-type="fig" rid="F5">5A, B</xref>, <xref ref-type="fig" rid="F6">6A–D</xref>, <xref ref-type="fig" rid="F7">7A, C, D</xref>) consists of a complete cuticular ring. Sensory spots are located in subdorsal and laterodorsal positions; sensory spots are rounded and flanked by a pair of cuticular hairs. Glandular cell outlets type 1 not present. Cuticular hairs are very scarce on the dorsal side, and not present at all on the ventral. The posterior segment margin is straight along the dorsal and lateral side, but extends more posteriorly ventrally, into a midventral point. Pectinate fringe of posterior segment margin with fringe tips alternating with small trichoid extensions.</p><p>Segment 2 (Fig. <xref ref-type="fig" rid="F5">5A, B</xref>, <xref ref-type="fig" rid="F6">6A–D</xref>, <xref ref-type="fig" rid="F7">7A, C, D</xref>) consists of a complete cuticular ring, with tubes located in ventrolateral position. Sensory spots (with one marginal hair) located in the laterodorsal position. Pachycyclus of the anterior segment margin of regular <!--PageBreak-->thickness and interrupted in subdorsal and ventrolateral positions. Glandular cell outlets type 2 are located in subdorsal position. Secondary pectinate fringe not detected on this or any of the following segments. Bracteate cuticular hairs evenly distributed in a medial band around the segment. The posterior segment margin is straight and consists of a pectinate fringe, with fringe tips alternating with small trichoid extensions.</p><p>Segment 3 (Figs <xref ref-type="fig" rid="F5">5A, B</xref>, <xref ref-type="fig" rid="F6">6A–D</xref>, <xref ref-type="fig" rid="F7">7A, D, E</xref>), and remaining segments, consisting of one tergal and two sternal plates. Pachycyclus of the anterior segment margin interrupted middorsally; thickness on the dorsal side rather average; ventral pachycycli thicker, and interrupted at the tergosternal and midsternal junctions. Sensory spots (without marginal hairs) are located in subdorsal position only. Cuticular hairs evenly distributed over tergal plate, whereas the sternal plates only have a few hairs near their anterolateral corners. Posterior segment margin and pectinate fringe as on preceding segment.</p><p>Segment 4 (Figs <xref ref-type="fig" rid="F5">5A, B</xref>, <xref ref-type="fig" rid="F6">6A–D</xref>, <xref ref-type="fig" rid="F7">7A, D, E</xref>) with acicular spine in middorsal position, flanked by pair of paradorsal glandular cell outlets type 1. Sensory spots not present. Pachycycli, pectinate fringe of posterior margin and cuticular hairs as on preceding segment.</p><p>Segment 5 (Figs <xref ref-type="fig" rid="F5">5A, B</xref>, <xref ref-type="fig" rid="F6">6A–D</xref>, <xref ref-type="fig" rid="F7">7A, D, E</xref>) with tubes in lateroventral position. Sensory spots (without marginal hairs) present in midlateral positions. Pachycycli, pectinate fringe of posterior margin and cuticular hairs as on preceding segment.</p><p>Segment 6 (Figs <xref ref-type="fig" rid="F5">5A, B</xref>, <xref ref-type="fig" rid="F6">6A–D</xref>, <xref ref-type="fig" rid="F7">7A, D–F</xref>) with middorsal and lateroventral acicular spines. Paradorsal glandular cell outlets type 1 present anterior to middorsal spine, and paradorsal sensory spots (with or without marginal hairs) posterior to spine. One additional pair of sensory spots without marginal hairs present in ventromedial posi<!--PageBreak-->tion. Glandular cell outlets type 2 present in midlateral position. Pachycycli, pectinate fringe of posterior margin and cuticular hairs as on preceding segment.</p><p>Segment 7 (Figs <xref ref-type="fig" rid="F5">5A, B</xref>, <xref ref-type="fig" rid="F6">6A, B</xref>, <xref ref-type="fig" rid="F7">7A, E–G, I</xref>) with acicular spines in lateroventral position, and sensory spots in paradorsal (with one marginal hair), midlateral and ventromedial positions. Pachycycli, pectinate fringe of posterior margin and cuticular hairs as on preceding segment.</p><p>Segment 8 (Figs <xref ref-type="fig" rid="F5">5A, B</xref>, <xref ref-type="fig" rid="F6">6A, B, E, F</xref>, <xref ref-type="fig" rid="F7">7A, E–G, I</xref>) with middorsal and lateroventral acicular spines. Paradorsal glandular cell outlets type 1 present anterior to middorsal spine, and paradorsal sensory spots (with marginal hairs) posterior to spine. Additional glandular cell outlets type 1 are present in paraventral position, and glandular cell outlets type 2 in sublateral position. Pachycycli, pectinate fringe of posterior margin and cuticular hairs as on preceding segment.</p><p>Segment 9 (Figs <xref ref-type="fig" rid="F5">5A, B</xref>, <xref ref-type="fig" rid="F6">6 A, B, E–G</xref>, <xref ref-type="fig" rid="F7">7H, I</xref>) with acicular spines in lateroventral position. Sensory spots with marginal hairs present in paradorsal and laterodorsal positions, and without marginal hairs in ventrolateral positions. Glandular cell outlets type 1 are present in paraventral position, and a pair of very minute sieve plates is located in sublateral position. Ventral pachycycli of anterior segment margin slightly thinner than those on preceding segment. Pectinate fringe of posterior margin only with regular fringe tips. Cuticular hairs as on preceding segment on tergal plate; sternal plates with cuticular hairs forming triangular patterns extending from the tergosternal junctions.</p><p>Segment 10 (Figs <xref ref-type="fig" rid="F5">5A–D</xref>, <xref ref-type="fig" rid="F6">6A–B, E–G</xref>, <xref ref-type="fig" rid="F7">7H, I</xref>) with laterodorsal tubes near posterior segment margin: tubes in males are well-developed, resembling regular tubes with thickened bases; tubes in females are about half as long and formed like simple tubes without thickened bases; tubes in both sexes emerge through slit-like openings in the cuticle at the posterior part of the segment. Sensory spots with marginal hair present in subdorsal positions. Glandular cell outlets type 1 not observed. Tergal plate with triangular middorsal patch of cuticular hair-like extensions, without perforation sites. Cuticular hairs with perforation sites in two patches going from the laterodorsal positions to the tergosternal junctions; hairs on the sternal plates only ventrolaterally, near the tergosternal junctions. Posterior margin of tergal plate straight; posterior margins of sternal plates concave.</p><p>Segment 11 (Fig. <xref ref-type="fig" rid="F5">5A–D</xref>, <xref ref-type="fig" rid="F6">6A–B, E–G</xref>, <xref ref-type="fig" rid="F7">7H, I</xref>) with lateral terminal spines. Females with thin lateral terminal accessory spines, and males with three pairs of penile spines: dorsal- and ventral-most penile spines are thin and flexible; medial ones are more stout and rigid. Sensory spots, without marginal hairs, present in paradorsal positions. Glandular cell outlets type 1 not observed. Cuticular hairs with perforation sites not present. Cuticular hair-like extensions present in patch going from the subdorsal to the middorsal areas. Tergal extensions short and pointed, with margin of inferior sides interrupted by elongated tips formed by the marginal fringes. Sternal extensions are short and broadly rounded.</p></tp:treatment-sec><tp:treatment-sec sec-type="etymology"><title>Etymology.</title><p>This species is named after Joyce Wright Landers—the wife of the first author.</p></tp:treatment-sec><tp:treatment-sec sec-type="remarks"><title>Remarks.</title><p>
              <italic><tp:taxon-name><tp:taxon-name-part taxon-name-part-type="genus">Echinoderes</tp:taxon-name-part> <tp:taxon-name-part taxon-name-part-type="species">joyceae</tp:taxon-name-part></tp:taxon-name></italic> sp. n. is characterized by the presence of middorsal spines on segments 4, 6 and 8, ventrolateral tubes on segment 2, lateroventral tubes/<!--PageBreak--><!--PageBreak--><!--PageBreak-->spines on segments 5 to 9, and laterodorsal tubes on segment 10. This combination of spines and tubes is not unusual among congeners, and is shared with five other species: <italic><tp:taxon-name><tp:taxon-name-part taxon-name-part-type="genus">Echinoderes</tp:taxon-name-part> <tp:taxon-name-part taxon-name-part-type="species">bermudensis</tp:taxon-name-part></tp:taxon-name></italic> <xref ref-type="bibr" rid="B11">Higgins 1982</xref>, <italic><tp:taxon-name><tp:taxon-name-part taxon-name-part-type="genus">Echinoderes</tp:taxon-name-part> <tp:taxon-name-part taxon-name-part-type="species">kristenseni</tp:taxon-name-part></tp:taxon-name></italic> <xref ref-type="bibr" rid="B13">Higgins 1985</xref> <italic><tp:taxon-name><tp:taxon-name-part taxon-name-part-type="genus">Echinoderes</tp:taxon-name-part> <tp:taxon-name-part taxon-name-part-type="species">abbreviatus</tp:taxon-name-part></tp:taxon-name></italic> <xref ref-type="bibr" rid="B12">Higgins 1983</xref> <italic><tp:taxon-name><tp:taxon-name-part taxon-name-part-type="genus">Echinoderes</tp:taxon-name-part> <tp:taxon-name-part taxon-name-part-type="species">hispanicus</tp:taxon-name-part></tp:taxon-name></italic> <xref ref-type="bibr" rid="B17">Pardos et al., 1998</xref> and <italic><tp:taxon-name><tp:taxon-name-part taxon-name-part-type="genus">Echinoderes</tp:taxon-name-part> <tp:taxon-name-part taxon-name-part-type="species">intermedius</tp:taxon-name-part></tp:taxon-name></italic> Sørensen, 2006. (<xref ref-type="bibr" rid="B11">Higgins 1982</xref>, <xref ref-type="bibr" rid="B12">1983</xref>, <xref ref-type="bibr" rid="B13">1985</xref>; <xref ref-type="bibr" rid="B17">Pardos et al. 1998</xref>, <xref ref-type="bibr" rid="B19">Sørensen 2006</xref>). These species are distinguished from <italic><tp:taxon-name><tp:taxon-name-part taxon-name-part-type="genus">Echinoderes</tp:taxon-name-part> <tp:taxon-name-part taxon-name-part-type="species">joyceae</tp:taxon-name-part></tp:taxon-name></italic> using a number of characteristics. All five of these species have tergal extensions on segment 11 distinct from <italic><tp:taxon-name><tp:taxon-name-part taxon-name-part-type="genus">Echinoderes</tp:taxon-name-part> <tp:taxon-name-part taxon-name-part-type="species">joyceae</tp:taxon-name-part></tp:taxon-name></italic>. Additionally, the new species has a distinctive distribution of glandular cell outlets type 2, with locations in the subdorsal position on segment 2. Amongst the abovementioned species this is only found in <italic><tp:taxon-name><tp:taxon-name-part taxon-name-part-type="genus">Echinoderes</tp:taxon-name-part> <tp:taxon-name-part taxon-name-part-type="species">kristenseni</tp:taxon-name-part></tp:taxon-name></italic>, which also has glandular cell outlets type 2 in lateroventral positions of segment 2, not present in <italic><tp:taxon-name><tp:taxon-name-part taxon-name-part-type="genus">Echinoderes</tp:taxon-name-part> <tp:taxon-name-part taxon-name-part-type="species">joyceae</tp:taxon-name-part></tp:taxon-name></italic> sp. n. The most unique character combination in <italic><tp:taxon-name><tp:taxon-name-part taxon-name-part-type="genus">Echinoderes</tp:taxon-name-part> <tp:taxon-name-part taxon-name-part-type="species">joyceae</tp:taxon-name-part></tp:taxon-name></italic> sp. n. though, is the presence of glandular cell outlets type 2 in midlateral positions of segment 6 and in sublateral positions of segment 8. This combination is not found in any other species of <italic><tp:taxon-name><tp:taxon-name-part taxon-name-part-type="genus">Echinoderes</tp:taxon-name-part></tp:taxon-name></italic>. Furthermore, <italic><tp:taxon-name><tp:taxon-name-part taxon-name-part-type="genus">Echinoderes</tp:taxon-name-part> <tp:taxon-name-part taxon-name-part-type="species">joyceae</tp:taxon-name-part></tp:taxon-name></italic> sp. n. is characteristic by its minute size. With a trunk length ranging from 183 to 209 µm, <italic><tp:taxon-name><tp:taxon-name-part taxon-name-part-type="genus">Echinoderes</tp:taxon-name-part> <tp:taxon-name-part taxon-name-part-type="species">joyceae</tp:taxon-name-part></tp:taxon-name></italic> sp. n. is among the smallest known <italic><tp:taxon-name><tp:taxon-name-part taxon-name-part-type="genus">Echinoderes</tp:taxon-name-part></tp:taxon-name></italic>.</p></tp:treatment-sec><tp:treatment-sec><!--Section generated to contain objects referenced in tp:taxon-treatment.--><fig id="F1" position="float" orientation="portrait"><label>Figure 1.</label><caption><p>Map of the northern Gulf of Mexico indicating collection stations for <italic><tp:taxon-name><tp:taxon-name-part taxon-name-part-type="genus">Echinoderes</tp:taxon-name-part> <tp:taxon-name-part taxon-name-part-type="species">romanoi</tp:taxon-name-part></tp:taxon-name></italic> sp. n. and <italic><tp:taxon-name><tp:taxon-name-part taxon-name-part-type="genus">Echinoderes</tp:taxon-name-part> <tp:taxon-name-part taxon-name-part-type="species">joyceae</tp:taxon-name-part></tp:taxon-name></italic> sp. n.</p></caption><graphic xmlns:xlink="http://www.w3.org/1999/xlink" xlink:href="zookeys-594-051-g001.jpg" position="float" orientation="portrait" xlink:type="simple" id="oo_90389.jpg"/></fig><table-wrap id="T5" position="float" orientation="portrait"><label>Table 1.</label><caption><p>Summary of data on stations, species identities and catalogue numbers (KIN-) for specimens deposited at the <named-content xmlns:xlink="http://www.w3.org/1999/xlink" xlink:type="simple" content-type="institution" xlink:href="http://grbio.org/institution/natural-history-museum"><named-content xlink:type="simple" content-type="institution" xlink:href="http://grbio.org/institution/natural-history-museum-0"><named-content xlink:type="simple" content-type="institution" xlink:href="http://grbio.org/institution/natural-history-museum-1"><named-content xlink:type="simple" content-type="institution" xlink:href="http://grbio.org/institution/natural-history-museum-2"><named-content xlink:type="simple" content-type="institution" xlink:href="http://grbio.org/institution/natural-history-museum-3">Natural History <named-content xlink:type="simple" content-type="institution" xlink:href="http://grbio.org/institution/museum-0">Museum</named-content></named-content></named-content></named-content></named-content></named-content> of Denmark.</p></caption><table id="TID0EHDBI" rules="all"><tbody><tr><th rowspan="1" colspan="1">Station</th><th rowspan="1" colspan="1">Date</th><th rowspan="1" colspan="1">Position</th><th rowspan="1" colspan="1">Depth,</th></tr><tr><th rowspan="1" colspan="1">Salinity (ppt)</th><th rowspan="1" colspan="1">Species</th><th rowspan="1" colspan="1">Mounting</th><th rowspan="1" colspan="1">Type status and catalogue numbers</th></tr><tr><td rowspan="1" colspan="1">149-2010</td><td rowspan="1" colspan="1">Nov. 21, 2010</td><td rowspan="1" colspan="1">28° 31'9"N</td><td rowspan="1" colspan="1"/></tr><tr><td rowspan="1" colspan="1">86° 18'54"W (<named-content xmlns:xlink="http://www.w3.org/1999/xlink" content-type="dwc:verbatimCoordinates" xlink:type="simple"><named-content content-type="geo-json" specific-use="{&#34;type&#34;:&#34;Point&#34;,&#34;coordinates&#34;:[-86.3151,28.5192]}" xlink:type="simple">28.5192°, -86.3151°</named-content></named-content>)</td><td rowspan="1" colspan="1">443 m</td><td rowspan="1" colspan="1"/><td rowspan="1" colspan="1"/></tr><tr><td rowspan="1" colspan="1">35.2</td><td rowspan="1" colspan="1">
              <italic><tp:taxon-name><tp:taxon-name-part taxon-name-part-type="genus">Echinoderes</tp:taxon-name-part> <tp:taxon-name-part taxon-name-part-type="species">romanoi</tp:taxon-name-part></tp:taxon-name></italic> sp. n.</td><td rowspan="1" colspan="1">
                LM
              </td><td rowspan="1" colspan="1">1 ♂ nontype</td></tr><tr><td rowspan="1" colspan="1">154-2010</td><td rowspan="1" colspan="1">Nov. 22, 2010</td><td rowspan="1" colspan="1">29° 22'28"N</td><td rowspan="1" colspan="1"/></tr><tr><td rowspan="1" colspan="1">86° 41'46"W (<named-content xmlns:xlink="http://www.w3.org/1999/xlink" content-type="dwc:verbatimCoordinates" xlink:type="simple"><named-content content-type="geo-json" specific-use="{&#34;type&#34;:&#34;Point&#34;,&#34;coordinates&#34;:[-86.6962,29.3747]}" xlink:type="simple">29.3747°, -86.6962°</named-content></named-content>)</td><td rowspan="1" colspan="1">382 m</td><td rowspan="1" colspan="1"/><td rowspan="1" colspan="1"/></tr><tr><td rowspan="1" colspan="1">35.4</td><td rowspan="1" colspan="1">
              <italic><tp:taxon-name><tp:taxon-name-part taxon-name-part-type="genus">Echinoderes</tp:taxon-name-part> <tp:taxon-name-part taxon-name-part-type="species">romanoi</tp:taxon-name-part></tp:taxon-name></italic> sp. n.</td><td rowspan="1" colspan="1">
                LM
              </td><td rowspan="1" colspan="1">1 ♂ paratype, KIN-967, 1 ♂ and 1♀ non-types</td></tr><tr><td rowspan="1" colspan="1">050-2013</td><td rowspan="1" colspan="1">Nov. 2, 2013</td><td rowspan="1" colspan="1">28° 14'21.12"N</td><td rowspan="1" colspan="1"/></tr><tr><td rowspan="1" colspan="1">90° 52'1.91"W</td><td rowspan="1" colspan="1"/><td rowspan="1" colspan="1"/><td rowspan="1" colspan="1"/></tr><tr><td rowspan="1" colspan="1">(<named-content xmlns:xlink="http://www.w3.org/1999/xlink" content-type="dwc:verbatimCoordinates" xlink:type="simple"><named-content content-type="geo-json" specific-use="{&#34;type&#34;:&#34;Point&#34;,&#34;coordinates&#34;:[-90.8672,28.2392]}" xlink:type="simple">28.2392°, -90.8672°</named-content></named-content>)</td><td rowspan="1" colspan="1">74 m</td><td rowspan="1" colspan="1"/><td rowspan="1" colspan="1"/></tr><tr><td rowspan="1" colspan="1">36.5</td><td rowspan="1" colspan="1">
              <italic><tp:taxon-name><tp:taxon-name-part taxon-name-part-type="genus">Echinoderes</tp:taxon-name-part> <tp:taxon-name-part taxon-name-part-type="species">romanoi</tp:taxon-name-part></tp:taxon-name></italic> sp. n.</td><td rowspan="1" colspan="1">
                LM
              </td><td rowspan="1" colspan="1">1 ♂ paratype, KIN-899</td></tr><tr><td rowspan="1" colspan="1">012-2014</td><td rowspan="1" colspan="1">Nov. 13, 2014</td><td rowspan="1" colspan="1">29° 15'10"N</td><td rowspan="1" colspan="1"/></tr><tr><td rowspan="1" colspan="1">88° 18'23"W (<named-content xmlns:xlink="http://www.w3.org/1999/xlink" content-type="dwc:verbatimCoordinates" xlink:type="simple"><named-content content-type="geo-json" specific-use="{&#34;type&#34;:&#34;Point&#34;,&#34;coordinates&#34;:[-88.3066,29.2528]}" xlink:type="simple">29.2528°, -88.3066°</named-content></named-content>)</td><td rowspan="1" colspan="1">90 m</td><td rowspan="1" colspan="1"/><td rowspan="1" colspan="1"/></tr><tr><td rowspan="1" colspan="1">36.3</td><td rowspan="1" colspan="1">
              <italic><tp:taxon-name><tp:taxon-name-part taxon-name-part-type="genus">Echinoderes</tp:taxon-name-part> <tp:taxon-name-part taxon-name-part-type="species">romanoi</tp:taxon-name-part></tp:taxon-name></italic> sp. n.</td><td rowspan="1" colspan="1">SEM</td><td rowspan="1" colspan="1"/></tr><tr><td rowspan="1" colspan="1">
                LM
              </td><td rowspan="1" colspan="1">1 ♂ nontype</td><td rowspan="1" colspan="1"/><td rowspan="1" colspan="1"/></tr><tr><td rowspan="1" colspan="1">1 ♂ holotype, KIN-962, 2 ♀ paratypes, KIN-963 to KIN-964</td><td rowspan="1" colspan="1"/><td rowspan="1" colspan="1"/><td rowspan="1" colspan="1"/></tr><tr><td rowspan="1" colspan="1">019-2014</td><td rowspan="1" colspan="1">Nov. 14, 2014</td><td rowspan="1" colspan="1">28° 43'52"N</td><td rowspan="1" colspan="1"/></tr><tr><td rowspan="1" colspan="1">89° 34'16"W (<named-content xmlns:xlink="http://www.w3.org/1999/xlink" content-type="dwc:verbatimCoordinates" xlink:type="simple"><named-content content-type="geo-json" specific-use="{&#34;type&#34;:&#34;Point&#34;,&#34;coordinates&#34;:[-89.5712,28.7313]}" xlink:type="simple">28.7313°, -89.5712°</named-content></named-content>)</td><td rowspan="1" colspan="1">94 m</td><td rowspan="1" colspan="1"/><td rowspan="1" colspan="1"/></tr><tr><td rowspan="1" colspan="1">36.3</td><td rowspan="1" colspan="1">
              <italic><tp:taxon-name><tp:taxon-name-part taxon-name-part-type="genus">Echinoderes</tp:taxon-name-part> <tp:taxon-name-part taxon-name-part-type="species">romanoi</tp:taxon-name-part></tp:taxon-name></italic> sp. n.</td><td rowspan="1" colspan="1">
                LM
              </td><td rowspan="1" colspan="1">2 ♀ paratypes, KIN-965 to KIN-966</td></tr><tr><td rowspan="1" colspan="1">1 ♂ nontype</td><td rowspan="1" colspan="1"/><td rowspan="1" colspan="1"/><td rowspan="1" colspan="1"/></tr><tr><td rowspan="1" colspan="1">026-2014</td><td rowspan="1" colspan="1">Nov. 16, 2014</td><td rowspan="1" colspan="1">28° 27 25"N</td><td rowspan="1" colspan="1"/></tr><tr><td rowspan="1" colspan="1">91° 31 53"W (<named-content xmlns:xlink="http://www.w3.org/1999/xlink" content-type="dwc:verbatimCoordinates" xlink:type="simple"><named-content content-type="geo-json" specific-use="{&#34;type&#34;:&#34;Point&#34;,&#34;coordinates&#34;:[-91.5314,28.4572]}" xlink:type="simple">28.4572°, -91.5314°</named-content></named-content>)</td><td rowspan="1" colspan="1">52 m</td><td rowspan="1" colspan="1"/><td rowspan="1" colspan="1"/></tr><tr><td rowspan="1" colspan="1">36.2</td><td rowspan="1" colspan="1">
              <italic><tp:taxon-name><tp:taxon-name-part taxon-name-part-type="genus">Echinoderes</tp:taxon-name-part> <tp:taxon-name-part taxon-name-part-type="species">romanoi</tp:taxon-name-part></tp:taxon-name></italic> sp. n.</td><td rowspan="1" colspan="1">SEM</td><td rowspan="1" colspan="1"/></tr><tr><td rowspan="1" colspan="1">
                LM
              </td><td rowspan="1" colspan="1">1 ♀ non type</td><td rowspan="1" colspan="1"/><td rowspan="1" colspan="1"/></tr><tr><td rowspan="1" colspan="1">1 ♀ non type</td><td rowspan="1" colspan="1"/><td rowspan="1" colspan="1"/><td rowspan="1" colspan="1"/></tr><tr><td rowspan="1" colspan="1">130-2015</td><td rowspan="1" colspan="1">Nov. 4, 2015</td><td rowspan="1" colspan="1">28° 32'45"N</td><td rowspan="1" colspan="1"/></tr><tr><td rowspan="1" colspan="1">91° 53'21"W</td><td rowspan="1" colspan="1"/><td rowspan="1" colspan="1"/><td rowspan="1" colspan="1"/></tr><tr><td rowspan="1" colspan="1">(<named-content xmlns:xlink="http://www.w3.org/1999/xlink" content-type="dwc:verbatimCoordinates" xlink:type="simple"><named-content content-type="geo-json" specific-use="{&#34;type&#34;:&#34;Point&#34;,&#34;coordinates&#34;:[-91.8894,28.5459]}" xlink:type="simple">28.5459 °, -91.8894°</named-content></named-content>)</td><td rowspan="1" colspan="1">45 m</td><td rowspan="1" colspan="1"/><td rowspan="1" colspan="1"/></tr><tr><td rowspan="1" colspan="1">36.0</td><td rowspan="1" colspan="1">
              <italic><tp:taxon-name><tp:taxon-name-part taxon-name-part-type="genus">Echinoderes</tp:taxon-name-part> <tp:taxon-name-part taxon-name-part-type="species">romanoi</tp:taxon-name-part></tp:taxon-name></italic> sp. n.</td><td rowspan="1" colspan="1">SEM</td><td rowspan="1" colspan="1">1 ♀ non type</td></tr><tr><td rowspan="1" colspan="1">010-2010</td><td rowspan="1" colspan="1">Oct. 16, 2010</td><td rowspan="1" colspan="1">27°09'12"N</td><td rowspan="1" colspan="1"/></tr><tr><td rowspan="1" colspan="1">96°09'59"W</td><td rowspan="1" colspan="1"/><td rowspan="1" colspan="1"/><td rowspan="1" colspan="1"/></tr><tr><td rowspan="1" colspan="1">(<named-content xmlns:xlink="http://www.w3.org/1999/xlink" content-type="dwc:verbatimCoordinates" xlink:type="simple"><named-content content-type="geo-json" specific-use="{&#34;type&#34;:&#34;Point&#34;,&#34;coordinates&#34;:[-96.1666,27.1534]}" xlink:type="simple">27.1534°,-96.1666°</named-content></named-content>)</td><td rowspan="1" colspan="1">427 m</td><td rowspan="1" colspan="1"/><td rowspan="1" colspan="1"/></tr><tr><td rowspan="1" colspan="1">35.2</td><td rowspan="1" colspan="1">
              <italic><tp:taxon-name><tp:taxon-name-part taxon-name-part-type="genus">Echinoderes</tp:taxon-name-part> <tp:taxon-name-part taxon-name-part-type="species">joyceae</tp:taxon-name-part></tp:taxon-name></italic> sp. n.</td><td rowspan="1" colspan="1">
                LM
              </td><td rowspan="1" colspan="1">1 ♂ holotype KIN-845,</td></tr><tr><td rowspan="1" colspan="1">1 ♀ paratype KIN-849</td><td rowspan="1" colspan="1"/><td rowspan="1" colspan="1"/><td rowspan="1" colspan="1"/></tr><tr><td rowspan="1" colspan="1">016-2010</td><td rowspan="1" colspan="1">Oct. 17, 2010</td><td rowspan="1" colspan="1">27°47'58"N</td><td rowspan="1" colspan="1"/></tr><tr><td rowspan="1" colspan="1">95°38'11"<sup>W</sup></td><td rowspan="1" colspan="1"/><td rowspan="1" colspan="1"/><td rowspan="1" colspan="1"/></tr><tr><td rowspan="1" colspan="1">(<named-content xmlns:xlink="http://www.w3.org/1999/xlink" content-type="dwc:verbatimCoordinates" xlink:type="simple"><named-content content-type="geo-json" specific-use="{&#34;type&#34;:&#34;Point&#34;,&#34;coordinates&#34;:[-95.8345,27.7995]}" xlink:type="simple">27.7995°, -95.8345°</named-content></named-content>)</td><td rowspan="1" colspan="1">57 m</td><td rowspan="1" colspan="1"/><td rowspan="1" colspan="1"/></tr><tr><td rowspan="1" colspan="1">36.4</td><td rowspan="1" colspan="1">
              <italic><tp:taxon-name><tp:taxon-name-part taxon-name-part-type="genus">Echinoderes</tp:taxon-name-part> <tp:taxon-name-part taxon-name-part-type="species">joyceae</tp:taxon-name-part></tp:taxon-name></italic> sp. n</td><td rowspan="1" colspan="1">
                LM
              </td><td rowspan="1" colspan="1">1 ♂ paratype KIN-850</td></tr><tr><td rowspan="1" colspan="1">068-2012</td><td rowspan="1" colspan="1">Oct. 22, 2012</td><td rowspan="1" colspan="1">28°05'12"N</td><td rowspan="1" colspan="1"/></tr><tr><td rowspan="1" colspan="1">91°38'59"W</td><td rowspan="1" colspan="1"/><td rowspan="1" colspan="1"/><td rowspan="1" colspan="1"/></tr><tr><td rowspan="1" colspan="1">(<named-content xmlns:xlink="http://www.w3.org/1999/xlink" content-type="dwc:verbatimCoordinates" xlink:type="simple"><named-content content-type="geo-json" specific-use="{&#34;type&#34;:&#34;Point&#34;,&#34;coordinates&#34;:[-91.6365,28.0868]}" xlink:type="simple">28.0868°, -91.6365°</named-content></named-content>)</td><td rowspan="1" colspan="1">99 m</td><td rowspan="1" colspan="1"/><td rowspan="1" colspan="1"/></tr><tr><td rowspan="1" colspan="1">36.4</td><td rowspan="1" colspan="1">
              <italic><tp:taxon-name><tp:taxon-name-part taxon-name-part-type="genus">Echinoderes</tp:taxon-name-part> <tp:taxon-name-part taxon-name-part-type="species">joyceae</tp:taxon-name-part></tp:taxon-name></italic> sp. n</td><td rowspan="1" colspan="1">
                LM
              </td><td rowspan="1" colspan="1">1 ♂ paratype KIN-922</td></tr><tr><td rowspan="1" colspan="1">031-2013</td><td rowspan="1" colspan="1">Oct. 30, 2013</td><td rowspan="1" colspan="1">28°01'55"N</td><td rowspan="1" colspan="1"/></tr><tr><td rowspan="1" colspan="1">93°13'29"W</td><td rowspan="1" colspan="1"/><td rowspan="1" colspan="1"/><td rowspan="1" colspan="1"/></tr><tr><td rowspan="1" colspan="1">(<named-content xmlns:xlink="http://www.w3.org/1999/xlink" content-type="dwc:verbatimCoordinates" xlink:type="simple"><named-content content-type="geo-json" specific-use="{&#34;type&#34;:&#34;Point&#34;,&#34;coordinates&#34;:[-93.2249,28.032]}" xlink:type="simple">28.0320°, -93.2249°</named-content></named-content>)</td><td rowspan="1" colspan="1">99 m</td><td rowspan="1" colspan="1"/><td rowspan="1" colspan="1"/></tr><tr><td rowspan="1" colspan="1">31.2</td><td rowspan="1" colspan="1">
              <italic><tp:taxon-name><tp:taxon-name-part taxon-name-part-type="genus">Echinoderes</tp:taxon-name-part> <tp:taxon-name-part taxon-name-part-type="species">joyceae</tp:taxon-name-part></tp:taxon-name></italic> sp. n</td><td rowspan="1" colspan="1">
                LM
              </td><td rowspan="1" colspan="1">1 ♂ paratype KIN-867</td></tr><tr><td rowspan="1" colspan="1">033-2014</td><td rowspan="1" colspan="1">Oct. 20, 2014</td><td rowspan="1" colspan="1">29° 32'32"N</td><td rowspan="1" colspan="1"/></tr><tr><td rowspan="1" colspan="1">86 °11'33"W</td><td rowspan="1" colspan="1"/><td rowspan="1" colspan="1"/><td rowspan="1" colspan="1"/></tr><tr><td rowspan="1" colspan="1">(<named-content xmlns:xlink="http://www.w3.org/1999/xlink" content-type="dwc:verbatimCoordinates" xlink:type="simple"><named-content content-type="geo-json" specific-use="{&#34;type&#34;:&#34;Point&#34;,&#34;coordinates&#34;:[-86.1926,29.5423]}" xlink:type="simple">29.5423°, -86.1926°</named-content></named-content>)</td><td rowspan="1" colspan="1">98 m</td><td rowspan="1" colspan="1"/><td rowspan="1" colspan="1"/></tr><tr><td rowspan="1" colspan="1">35.3</td><td rowspan="1" colspan="1">
              <italic><tp:taxon-name><tp:taxon-name-part taxon-name-part-type="genus">Echinoderes</tp:taxon-name-part> <tp:taxon-name-part taxon-name-part-type="species">joyceae</tp:taxon-name-part></tp:taxon-name></italic> sp. n</td><td rowspan="1" colspan="1">SEM</td><td rowspan="1" colspan="1">1 ♀ nontype</td></tr></tbody></table></table-wrap></tp:treatment-sec><ref-list><ref id="B11"><mixed-citation xmlns:xlink="http://www.w3.org/1999/xlink" xlink:type="simple">
          <person-group><name name-style="western"><surname>Higgins</surname><given-names>RP</given-names></name></person-group> (<year>1982</year>) <article-title>Three new species of <tp:taxon-name><tp:taxon-name-part taxon-name-part-type="class">Kinorhyncha</tp:taxon-name-part></tp:taxon-name> from Bermuda.</article-title> <source>Transactions of the American Microscopical Society</source> <volume>101</volume>: <fpage>305</fpage>–<lpage>316</lpage>. doi: <ext-link xlink:type="simple" ext-link-type="doi" xlink:href="10.2307/3225748">10.2307/3225748</ext-link></mixed-citation></ref><ref id="B13"><mixed-citation xmlns:xlink="http://www.w3.org/1999/xlink" xlink:type="simple">
          <person-group><name name-style="western"><surname>Higgins</surname><given-names>RP</given-names></name></person-group> (<year>1985</year>) <article-title>The genus <italic><tp:taxon-name><tp:taxon-name-part taxon-name-part-type="genus">Echinoderes</tp:taxon-name-part></tp:taxon-name></italic> (<tp:taxon-name><tp:taxon-name-part taxon-name-part-type="class">Kinorhyncha</tp:taxon-name-part></tp:taxon-name>, <tp:taxon-name><tp:taxon-name-part taxon-name-part-type="class">Cyclorhagida</tp:taxon-name-part></tp:taxon-name>) from the English Channel.</article-title> <source>Journal of the Marine Biological Association of the United Kingdom</source> <volume>65</volume>: <fpage>785</fpage>–<lpage>800</lpage>. doi: <ext-link xlink:type="simple" ext-link-type="doi" xlink:href="10.1017/S0025315400052590">10.1017/S0025315400052590</ext-link></mixed-citation></ref><ref id="B12"><mixed-citation xmlns:xlink="http://www.w3.org/1999/xlink" xlink:type="simple">
          <person-group><name name-style="western"><surname>Higgins</surname><given-names>RP</given-names></name></person-group> (<year>1983</year>) <article-title>The Atlantic barrier reef ecosystem at Carrie Bow Cay, Belize, II: <tp:taxon-name><tp:taxon-name-part taxon-name-part-type="class">Kinorhyncha</tp:taxon-name-part></tp:taxon-name>.</article-title> <source>Smithsonian Contributions to the Marine Sciences</source> <volume>18</volume>: <fpage>1</fpage>–<lpage>131</lpage>. doi: <ext-link xlink:type="simple" ext-link-type="doi" xlink:href="10.5479/si.01960768.18.1">10.5479/si.01960768.18.1</ext-link></mixed-citation></ref><ref id="B17"><mixed-citation xmlns:xlink="http://www.w3.org/1999/xlink" xlink:type="simple">
          <person-group><name name-style="western"><surname>Pardos</surname><given-names>F</given-names></name><name name-style="western"><surname>Higgins</surname><given-names>RP</given-names></name><name name-style="western"><surname>Benito</surname><given-names>J</given-names></name></person-group> (<year>1998</year>) <article-title>Two new <italic><tp:taxon-name><tp:taxon-name-part taxon-name-part-type="genus">Echinoderes</tp:taxon-name-part></tp:taxon-name></italic> (<tp:taxon-name><tp:taxon-name-part taxon-name-part-type="class">Kinorhyncha</tp:taxon-name-part></tp:taxon-name>, <tp:taxon-name><tp:taxon-name-part taxon-name-part-type="class">Cyclorhagida</tp:taxon-name-part></tp:taxon-name>) including a reevaluation of kinorhynch taxonomic characters.</article-title> <source>Zoologischer Anzeiger</source> <volume>237</volume>: <fpage>195</fpage>–<lpage>208</lpage>.</mixed-citation></ref><ref id="B19"><mixed-citation xmlns:xlink="http://www.w3.org/1999/xlink" xlink:type="simple">
          <person-group><name name-style="western"><surname>Sørensen</surname><given-names>MV</given-names></name></person-group> (<year>2006</year>) <article-title>New kinorhynchs from Panama, with a discussion of some phylogenetically significant cuticular structures.</article-title> <source>Meiofauna Marina</source> <volume>15</volume>: <fpage>51</fpage>–<lpage>77</lpage>.</mixed-citation></ref></ref-list></tp:taxon-treatment>
